# Supplementary material for: Effects of Different Adjuvants on the Protective Efficacy of a Subcellular Vaccine Against Chlamydia abortus Infection in Sheep
Source: Vaccines (Basel). 2025 Jun 5;13(6):609. doi: 10.3390/vaccines13060609 (PMC12197603; doi:10.3390/vaccines13060609)
Supplement: Supplementary file 1 [file vaccines-13-00609-s001.zip › Table S1.xlsx]

## Sheet: Group 1
	Group 1: 1 x 20 μg COMC + Montanide ISA 70 VG
	Ewe No	Lambed (no OEA) (No.)	Dead/ died/euthanised (no OEA) (No.)	Aborted/ died/euthanised (OEA evident) (No.)	Lambed (L)/ Aborted (A)		Length of gestation	Macroscopic examination of placenta(s)				Placental smear (mZN)				qPCR (genomes/uL)	Comments
								P1	P2	P3		P1	P2	P3		VS
1	9959			3	A		135	70	10	NF		+++	++	NA		834587
		0	0	3	1		135
2	04213	1			L		146	0				-				27.2
3	08624	1			L		148	0				-				39.2
4	08932	2			L		146	0	0			-	-			915.6
5	08938	1			L		147	0				-				138.4
6	09306	2			L		154	0	0			-	-			264.2
7	09313	2			L		147	0	0			-	-			39
8	09328	2			L		147	0	0			-	-			60.7
9	09521	2			L		143	0	0			-	-			583.2
10	09612	2			L		146	0	0			-	-			21.2
11	09665	2			L		146	0	0			-	-			584.9
12	09681	2			L		146	0	0			-				18.9
13	09683	1	1		L		147	0	0			-	-			18.1	No evidence of OEA
14	09704	1			L		145	0				-				43.2
15	09862	1			L		145	0				-				58.8
16	09868	1	1		L		143	0	0			-	-			125.1	No evidence of OEA
17	09896	2			L		148	0	0			-	-			286.1
18	09899	3			L		145	0	0	0		-	-	-		266
19	09912	2			L		147	0	0			-	-			236.4
20	09928	2			L		145	0	0			-	-			99.5
21	09947	2			L		147	0	0			-	-			97.9
22	09958	2			L		148	0	0			-	-			13.6
23	10699	1			L		144	NF				SN				36.9
24	10736	1			L		148	0				-				45.7
25	21898	2			L		148	0	0			-	-			237.1
26	22112	1			L		149	0				-				916.5
27	22155	2			L		145	0	0			-	-			55.3
28	22159	1			L		149	0				-				129
29	22224	2			L		145	0	0			-	-			71.84
30	22239	2			L		146	0	0			-	-			42.5
31	22246	2			L		145	0	10			+	+++			194932
32	22311	2			L		147	0	0			-	-			55.1
33	22349	2			L		146	0	0			-	-			57.3
34	22377	1			L		145	0				-				37.5
35	22386	1			L		147	0				-				52.2
36	23501	1			L		149	0				-				136.2
37	23562	1			L		146	0				-				47.6
		58	2	0	36		146.528								Geomean	106.566
															GeoSEM	1.3259
	NF, not found; NA, not applicable; SN, swab mZN negative

## Sheet: Group 2
	Group 2: 1 x 2.5 μg COMC + Montanide ISA 70 VG
	Ewe No	Lambed (no OEA) (No.)	Dead/ died/euthanised (no OEA) (No.)	Aborted/ died/euthanised (OEA evident) (No.)	Lambed (L)/ Aborted (A)		Length of gestation	Macroscopic examination of placenta(s)				Placental smear (mZN)				qPCR (genomes/uL)	Comments
								P1	P2	P3		P1	P2	P3		VS
1	21855	1		1	A		140	10	70			++	+++			1800000
		1	0	1	1		140
2	04408	2			L		145	0	0			-	-			290.9
3	08625	2			L		146	0	0			-	-			80.9
4	08927	1			L		142	5				+++				389.8
5	08933	1			L		144	0				-				371.3
6	08939	2			L		148	0	0			-	-			744.8
7	09315	2			L		146	1	0			+	+			20157.4
8	09329	1			L		150	0				-				114
9	09333	2			L		148	0	0			-	-			69.52
10	09650	2			L		148	0	0			-	-			134
11	09668	2			L		146	0	0			-	-			183.7
12	09690	2			L		143	0	0			-	-			67
13	09692	2			L		140	0	0			-	-			162
14	09861	1			L		147	0				-				372.7
15	09873	1			L		145	0				-				22
16	09880	2			L		145	0	0			-	-			27.7
17	09914	2			L		147	0	0			-	-			37.9
18	09932	2			L		145	0	0			-	-			172.6
19	09948	1			L		145	0				-				556.6
20	09960	1			L		151	0				-				8.4
21	21996	1			L		148	0				-				154.8
22	22116	2			L		146	10	5			+	-			2680000
23	22162	2			L		148	0	0			-	-			96.5
24	22166	1			L		149	0				-				168.3
25	22227	1	1		L		146	0	0			-	-			778.9	Tiny mummified fetus; no evidence of OEA
26	22271	1			L		138	60				++				159253
27	22272	1			L		147	0				-				181
28	22354	1			L		150	0				-				11
29	23161	1			L		146	0				-				190
30	23502	1			L		148	0				-				241.1
31	23681	1			L		145	0				-				4.4
		44	1	0	30		146.067								Geomean	239.918
															GeoSEM	1.63469

## Sheet: Group 3
	Group 3: 1 x 2.5 μg COMC + Montanide ISA 61 VG
	Ewe No	Lambed (no OEA) (No.)	Dead/ died/euthanised (no OEA) (No.)	Aborted/ died/euthanised (OEA evident) (No.)	Lambed (L)/ Aborted (A)		Length of gestation	Macroscopic examination of placenta(s)				Placental smear (mZN)				qPCR (genomes/uL)	Comments
								P1	P2	P3		P1	P2	P3		VS
1	09066			2	A		136	100	NF			++++	NA			10500000
2	09327			2	A		131	90	80			+++	++			5830000
3	09879	1		1	A		141	60	0			++	+			541265
		1		5	3		136								Geomean	3.21185e+06
															GeoSEM	2.4754
4	05042	2			L		145	0	0			-	-			64.2
5	05043	2			L		152	0	0			-	-			17.8
6	06371	1			L		145	0				-				91.45
7	08633	1			L		146	0				-				387.8
8	08917	2			L		143	0	0			-	-			805.3
9	08928	2			L		145	0	0			-	++			87430.1
10	08940	1			L		146	0				-				59.8
11	09338	2			L		149	0	0			-	-			1015.3
12	09360	1			L		148	0				-				427.8
13	09661	1			L		145	0				-				534.3
14	09672	2			L		145	0	0			-	-			845.8
15	09674	3			L		143	0	0	0		-	-	-		149.4
16	09695	2			L		145	0	0			-	-			248.3
17	09698	2			L		148	0	0			-	-			95
18	09872	1			L		145	0				-				262.6
19	09888	2			L		148	0	0			-	-			110
20	09902	1			L		145	0				-				47.3
21	09930	1			L		146	0				-				324.7
22	09936	2			L		145	0	0			-	-			196.8
23	09938	1			L		146	0				-				28.6
24	10706	1			L		145	0				+				69535.2
25	22000	2			L		147	0	0			+	+++			395715
26	22026	2			L		147	0	0			-	-			669
27	22123	2			L		146	0	0			-	-			44.7
28	22164	2			L		141	0	0			-	-			15.6
29	22168	2			L		148	0	0			-	-			65.9
30	22228	1			L		148	0				-				37.8
31	22275	2			L		145	0	0			-	-			66.3
32	22282	2			L		145	0	0			-	-			76.5
33	22325	2			L		148	0	0			-	-			92.1
34	22357	2			L		147	0	0			-	-			42.1
35	23164	2			L		145	0	0			-	-			12.4
36	23538	2			L		148	0	0			-	-			16.8
37	23647	1			L		149	0				-				22.9
		57		0	34		146.147								Geomean	196.13
															GeoSEM	1.51208
	NF, not found; NA, not applicable

## Sheet: Group 4
	Group 4: 1 x 2.5 μg COMC + QuilA
	Ewe No	Lambed (no OEA) (No.)	Dead/ died/euthanised (no OEA) (No.)	Aborted/ died/euthanised (OEA evident) (No.)	Lambed (L)/ Aborted (A)		Length of gestation	Macroscopic examination of placenta(s)				Placental smear (mZN)				qPCR (genomes/uL)	Comments
								P1	P2	P3		P1	P2	P3		VS
1	08637			1	A		142	25				++				1780000
2	08920			2	A		126	100	50			++	++			7120000
3	08936			1	A		137	NF				SP				2900000
4	09340			2	A		125	70	100			++	++			2390000
5	09699	1		1	A		144	30	80			+++	++++			14100000
6	09933			2	A		124	100	10			++	+			257706
7	22133			1	A		130	50				++++				162215
8	22136			2	A		141	1	15			+++	++			679886
9	23178	1		1	A		125	10	60			++	+			52596.2
		2		13	9		132.667								Geomean	1.07084e+06
															GeoSEM	1.84496
10	03658	2			L		148	0	0			-	-			79
11	06392	1			L		149	0				-				46
12	08536	2			L		143	0	0			+++	+			363410
13	08929	1			L		146	0				-				1333.7
14	09085	2			L		144	5	0			+++	-			776765
15	09311	2			L		145	0	10			-	++			2000000
16	09359	2			L		149	0	0			+	+			2328
17	09453	1			L		148	0				-				522.1
18	09666	2			L		147	0	5			+	++			154388
19	09678	2			L		145	10	0			++	+++			3160000
20	09864	2			L		148	0	0			-	-			2013
21	09875	1			L		148	0				-				1385.8
22	09884	2			L		149	0	0			-	-			2681.6
23	09901	2			L		146	0	0			-	-			2234.2
24	09915	2			L		140	80	15			+++	++			308244
25	09943	2			L		140	80	80			+	++			3620000
26	09945	1			L		142	15				+++				3240000
27	10708	2			L		139	10	5			+++	+++			912256
28	22005	2			L		146	0	0			-	-			392.5
29	22074	2			L		148	0	0			-	-			1177.1
30	22172	1			L		162	0				-				658.91
31	22178	2			L		146	30	0			++	-			172348
32	22232	1			L		146	10				+				618396
33	22276	1			L		151	15				++				308672
34	22299	1			L		140	NF				SP				401368
35	22333	1			L		147	0				+				15191
36	22361	1			L		142	40				++++				5520000
37	23549	1			L		143	5				++++				859760
38	23656	1			L		148	15				++				3020000
		45		0	29		146.034								Geomean	41402
															GeoSEM	1.99171
	NF, not found; SP, swab mZN positive

## Sheet: Group 5
	Group 5: challenge control
	Ewe No	Lambed (no OEA) (No.)	Dead/ died/euthanised (no OEA) (No.)	Aborted/ died/euthanised (OEA evident) (No.)	Lambed (L)/ Aborted (A)		Length of gestation	Macroscopic examination of placenta(s)				Placental smear (mZN)				qPCR (genomes/uL)	Comments
								P1	P2	P3		P1	P2	P3		VS
1	03659			2	A		130	50	NF			++	NA			4280000
2	08931			2	A		139	20	NF			+++	NA			3140000
3	08937			2	A		131	100	10			++++	+++			12000000
4	09502	1		1	A		140	25	90			+	++++			2510000
5	09517	1		1	A		140	90	0			++	+			652620
6	09865			2	A		140	100	100			++	+++			3480000
7	09944	1		1	A		139	0	NF			0	SP			812775
8	22071	1		1	A		135	NF	100			NA	++			8700000
9	22101			2	A		121	100	100			++++	+++			1020000
10	22241			1	A		124	100				++				602885
11	22303			1	A		132	50				++++				7440000
12	22307			1	A		136	40				++++				3590000
13	22344			2	A		133	60	NF			++	NA			1760000
14	22364			2	A		146	100	25			+++	++			12300000
		4		21	14		134.714								Geomean	2.84815e+06
															GeoSEM	1.32097
15	8923	2			L		143	30	0			+++	+			3450000
16	08639	2			L		145	0	0			-	-			480.8
17	08921	1			L		147	0				-				69
18	09140	2			L		146	0	0			-	-			1273.7
19	09213	2			L		143	1	30			+	+++			1160000
20	09317	2			L		148	20	10			++	++			2330000
21	09487	1			L		144	0				+				1115.5
22	09671	1			L		145	5				++				2852.4
23	09680	2			L		145	70	0			+	-			171735
24	09700	1			L		150	0				++				80996
25	09707	2			L		140	10	40			+++	++++			2890000
26	09883	2			L		149	0	0			-	-			2091.6
27	09887	2			L		146	0	0			-	-			223.3
28	09906	1			L		145	1				+++				864278
29	09923	2			L		144	50	40			++	+			5350000
30	09952	1			L		146	10				+++				697691
31	09953	2			L		143	1	0			+	-			88670.2
32	10711	2			L		138	NF	NF			SP				1360000
33	22146	1			L		144	10				++				1710000
34	22160	1			L		148	0				-				745
35	22201	1			L		143	0				-				619.3
36	22204	2			L		142	80	40			+++	+++			176011
37	22234	1			L		143	20				++				3410000
38	23552	1			L		146	20				+++				544249
		37		0	24		144.708								Geomean	58282.5
															GeoSEM	2.1498
	NF, not found; NA, not applicable; SP, swab mZN positive.

## Sheet: Group 6
	Group 6: negative controls
	Ewe No	Lambed (no OEA) (No.)	Dead/ died/euthanised (no OEA) (No.)	Aborted/ died/euthanised (OEA evident) (No.)	Lambed (L)/ Aborted (A)		Length of gestation	Macroscopic examination of placenta(s)				Placental smear (mZN)				qPCR (genomes/uL)	Comments
								P1	P2	P3		P1	P2	P3		VS
1	03660	2			L		147	0	0			-	-			39.8
2	08623	2			L		148	0	0			-	-			85
3	09231	2			L		147	0	0			-	-			42
4	09319	2			L		149	0	0			-	-			1
5	22106	2			L		144	0	0			-	-			21
6	22245	2			L		146	0	0			-	-			2
7	22262	2			L		147	0	0			-	-			12
		14		0	7		146.857								Geomean	13.2477
															GeoSEM	1.8705

## Sheet: Gestational Ranges
	Gestational length
	Group 1			Group 2			Group 3			Group 4			Group 5			Group 6
	Aborted	Lambed		Aborted	Lambed		Aborted	Lambed		Aborted	Lambed		Aborted	Lambed		Aborted	Lambed
1	135	146		140	145		136	145		142	148		130	143			147
2		148			146		131	152		126	149		139	145			148
3		146			142		141	145		137	143		131	147			147
4		147			144			146		125	146		140	146			149
5		154			148			143		144	144		140	143			144
6		147			146			145		124	145		140	148			146
7		147			150			146		130	149		139	144			147
8		143			148			149		141	148		135	145			146.857	Mean
9		146			148			148		125	147		121	145
10		146			146			145			145		124	150
11		146			143			145			148		132	140
12		147			140			143			148		136	149
13		145			147			145			149		133	146
14		145			145			148			146		146	145
15		143			145			145			140			144
16		148			147			148			140			146
17		145			145			145			142			143
18		147			145			146			139			138
19		145			151			145			146			144
20		147			148			146			148			148
21		148			146			145			162			143
22		144			148			147			146			142
23		148			149			147			146			143
24		148			146			146			151			146
25		149			138			141			140		134.714	144.708	Means
26		145			147			148			147
27		149			150			148			142
28		145			146			145			143
29		146			148			145			148
30		145			145			148		132.667	146.034	Means
31		147		140	146.067	Mean		147
32		146						145
33		145						148
34		147						149
35		149					136	146.147	Mean
36		146
	135	146.528	Means
										134.467	146.209	Grp 1-4 Mean
