# Supplementary material for: Effects of Different Adjuvants on the Protective Efficacy of a Subcellular Vaccine Against Chlamydia abortus Infection in Sheep
Source: Vaccines (Basel). 2025 Jun 5;13(6):609. doi: 10.3390/vaccines13060609 (PMC12197603; doi:10.3390/vaccines13060609)
Supplement: Supplementary file 1 [file vaccines-13-00609-s001.zip › Table S2.xlsx]

## Sheet: Antibody data
				SEROLOGY
				pre-bleed	pre-vaccination	post-vaccination	pre-tupping	post-tupping	pre-challenge	post-challenge	pre-parturition	lambing/abortion	3 wk post-parturition	7 wk post-parturition
No.	Tag	Group	Day of gestation	-83	-69	-41	-20	29	50	92	113	147	169	197
1	9959	1		3.1	4.1	0.2	2.9	5.7	4.5	171.1	113.9	125.3	124.9	123
2	04213	1		2.5	0	0.8	3.6	51.5	38.5	217.4	109.6	90.9	99.1	104.8
3	08624	1		6.1	4	6.3	35.1	22.3	8.9	119.6	93	9.1	16	23.1
4	08932	1		4.9	3.4	77.9	108.9	98	98.4	214.8	87	92.5	103.4	117.3
5	08938	1		12.7	0	45.1	73.2	74.9	69.2	201.6	87.7	124.1	120.9	125.1
6	09306	1		0	0	6.7	2.7	0.6	43.8	171.5	109.6	33.5	39.1	41.6
7	09313	1		2.9	3.7	43.4	94	82.1	100.3	180.6	111.7	51.4	71.4	97.6
8	09328	1		3.8	0	0.4	1.7	28.7	30.1	171.1	119.4	85.4	50.1	58
9	09521	1		2	0	0	2.6	32.9	172.6	152.1	116.4	41.2	61.3	55.9
10	09612	1		1.3	5.7	19.4	60.3	117.1	108.2	183.5	111.6	82	83.7	105.6
11	09665	1		3.5	7	12.3	35.2	11.8	3.6	207.5	108.9	93.3	105.5	122.9
12	09681	1		5	0	10	36.2	109.2	157.3	188.6	114.7	82.1	109	106.7
13	09683	1		5.2	5.9	2.4	5	4.7	11.1	176.8	112.5	74.1	95.1	104.3
14	09704	1		1.7	5.6	13.8	37.5	18.2	0	107.4	105.6	20.2	36	39.6
15	09862	1		0.1	0	0	0	9.7	2.2	176.8	106.2	53.7	54.1	72.9
16	09868	1		6.9	0	15.9	19.5	9.1	12.1	183.6	97	67.7	90.2	84.4
17	09896	1		2.2	2.8	0	0	0	0	62.1	77.3	7.4	11.1	8.1
18	09899	1		1.7	0.8	6.6	23.3	19.3	9.8	206.6	117.8	109.6	113.4	119.2
19	09912	1		2.5	1.1	16.6	129.4	112	138.9	212.2	110.6	126.2	121.7	123.4
20	09928	1		3.4	0	17.2	66.5	49.8	43.7	184.3	109.7	51.4	61.1	61.3
21	09947	1		0	3.3	5.7	4.2	2.6	8.5	137.9	95.6	15.5	18.9	11.6
22	09958	1		0	0	6.9	67.8	15.4	0	175	91.1	41.3	58.4	63.1
23	10699	1		1.6	5.8	0	39.8	30.2	17.4	101.3	110.1	40.5	61.4	71.8
24	10736	1		2	6.7	2.7	12.7	12.4	25.3	127.6	119.4	18.9	36.5	39
25	21898	1		0	5.3	0	0	1.1	3.4	149.5	117.4	102.6	104.2	107.5
26	22112	1		25.7	0	2.6	8.4	8.9	60.1	141.5	116.9	56.1	83.2	92.3
27	22155	1		3.3	2.8	0.9	93	104.6	98.4	115.1	115.7	104.7	116.1	113.1
28	22159	1		50.4	43.8	72.8	56.6	78.2	90.1	159.1	124.6	138	137.7	131.7
29	22224	1		0	1.7	0	0	0	0	53.8	102	5.1	13.7	16
30	22239	1		1.7	5	0	0.1	32.2	22.5	86.2	111.3	9.1	11.8	25.4
31	22246	1		12.5	10.4	0.6	3.3	0	0	108.2	94.8	79.4	93.1	91.2
32	22311	1		2.1	23	6.5	8	18	53.2	81	109.6	19.4	27.4	30.4
33	22349	1		4	4.3	0	25.3	76.3	80.8	132.4	106.1	78.6	59.1	80.4
34	22377	1		3.3	5.4	0.1	3.3	0	6.5	57.1	101.9	72.1	39.1	45
35	22386	1		0.4	0	0	0.4	22.1	60.9	121.1	114.3	60.4	68.5	87.6
36	23501	1		0	7.8	88.3	85.5	65.5	67.4	86.2	108.1	40.1	81.4	80.4
37	23562	1		4.1	2.9	32.1	74.2	121.8	119	153.4	104.8	136.4	130	126.7
			Mean	4.98611	4.67222	14.2778	33.8139	40.0333	48.95	147.347	106.944	64.2778	71.7417	77.3611
			SD	1.52444	1.33288	3.8513	6.15186	6.68215	8.22522	7.91352	1.76046	6.43278	6.17307	6.22541
1	21855	2		7.6	11.9	5.8	1.4	7.1	42	106.4	114.9	133.8
2	04408	2		2.2	10.9	16.6	45.6	23.8	30.5	56.3	87.3	15.5	22.6	40.8
3	08625	2		4.6	7.8	0.7	1.6	0	11.9	62.6	105.3	12.5	48.6	54.9
4	08927	2		0.9	2.2	0	0	0	0	79.3	110.9	40	125.8	121.1
5	08933	2		0	1.3	3.6	24.4	77.9	100.9	133.5	109.9	40.2	58	71.9
6	08939	2		1.7	0.5	0	0.3	0	10.9	87.5	100.4	51.8	70.6	82.6
7	09315	2		2.5	0.7	5.8	5.7	9.1	49.8	81.6	106.8	30	119.8	123.9
8	09329	2		0.2	3.1	0	0	0	0.9	98.4	114.7	12	29	38.8
9	09333	2		3.6	3.4	10	5.8	10.2	50	66.3	100.3	3.3	7.8	9.3
10	09650	2		3.6	2.8	11.5	5.4	7.1	11.3	29.9	58.3	4.6	11.6	19.5
11	09668	2		2.8	0	0	3	5.7	48.1	66.8	104.5	8.2	20.2	19.1
12	09690	2		1.7	3	0	0	0.3	0	122.6	121.5	25.8	31.8	53.8
13	09692	2		3.2	3.9	0	0	6.2	22.5	84.2	119	11.8
14	09861	2		6	2.5	0	0	4.2	17.4	107.9	107.8	51	64.3	93.1
15	09873	2		1.3	2.2	30	13.6	7.6	26.3	99	122.3	32.6	68.9	78.3
16	09880	2		0.5	1.9	0	0	1.9	0	72.3	112.8	14.5	50.7	83.3
17	09914	2		0	19	0	0	2	18.3	92.5	117.1	42.5	67.7	51.4
18	09932	2		4.9	4.7	0	0	5.5	25.8	30.4	80.7	2.9	9.6	3.7
19	09948	2		0.2	0	2.2	1	4.2	41.5	98.9	120.1	16	49.8	62.3
20	09960	2		1.5	3	4.5	1.2	2.7	0	53.7	103.5	0	9.8	8.8
21	21996	2		0	0.5	0.7	0	6.2	26.9	59	94.6	17	35.9	22.1
22	22116	2		3.4	2.6	16.1	2.2	5.6	10.5	113.1	103	99.1	115.1	118.4
23	22162	2		1.7	8.6	4	2.6	1	11.5	79.8	105.4	25.9	69.5	78.6
24	22166	2		1.9	2.2	0	4.9	4.6	18.9	93.4	115.2	55.6	125.6	123.4
25	22227	2		0.9	2.1	8.3	6.7	2.6	38.7	109.8	103.7	15.4	30	46
26	22271	2		2.5	1	0.8	4.9	5.7	40.1	37.4	83.2	124.8	115.2	119.8
27	22272	2		0	12.7	5.5	4	7	23.2	19.1	60	3.2	15.9	10.6
28	22354	2		3.2	2.3	0	0	0	0	64.1	87.1	18.7	41.6	47.7
29	23161	2		2.4	2.6	21.3	28.1	8.3	21.9	120.1	117.2	38.9	60.8	95.4
30	23502	2		0	0	0	2.9	1.2	0	82	106.9	9.8	18.8	24.2
31	23681	2		0	0	0	0	0	2.3	19.5	61.2	0	4.4	0
			Mean	1.91333	3.58333	4.72	5.46333	7.02	22.0033	77.3667	101.357	27.4533	51.7034	58.7172
			SD	0.30022	0.777767	1.37331	1.85452	2.59386	4.00357	5.58505	3.25341	5.16747	7.05366	7.423
1	09066	3		0	0	0	0	0	0	96.9	116.5	115.7	90	92.9
2	09327	3		2.9	0	27.9	23.6	16.4	21.9	69.7	94.6	83	115.6	105.9
3	09879	3		7.4	2.6	21.7	9.9	12.5	20.9	102.1	115.9	127.6	118.2	108.5
			Mean	3.43333	0.866667	16.5333	11.1667	9.63333	14.2667	89.5667	109	108.767	107.933	102.433
			SD	2.15278	0.866667	8.4582	6.84211	4.94649	7.13917	10.0461	7.20208	13.3335	8.99802	4.8254
4	05042	3		9	26.7	28.5	39	16.7	33.8	135.4	139.7	30.6	38	59.7
5	05043	3		2.8	5.2	16.2	11	11.3	29.6	84.1	114.6	127.8	122.3	115.6
6	06371	3		9.9	4.9	19.9	38.4	16.2	30.7	48.4	87	29.7	38.1	58.9
7	08633	3		15.9	8.3	40.6	22.5	6.5	0	73.8	102.4	27.9	31.5	37.5
8	08917	3		5	1.2	2.9	2.9	3.3	32.1	63.3	97.3	10	18	16
9	08928	3		0	4.8	5.6	4.5	2.6	14.2	31.2	78.9	16.5	118.6
10	08940	3		5.1	0	8.9	8.3	5.2	0	37.4	63	25.5	57.4	81.2
11	09338	3		8.7	6.7	11.9	0.6	2.1	35.2	40.9	82.7	16.6	14.9	20.5
12	09360	3		0	3.3	0	5.8	4.7	12.1	34.6	61.6	7.4	17.7	15.6
13	09661	3		16.1	0	6.6	8.7	0	0	12.8	37.9	6.7	4.8	9.7
14	09672	3		10.4	0.9	26	11	19.4	29.3	87.1	114.5	29	28.7	35.3
15	09674	3		6.6	3.3	8	6.4	4.2	57.5	102.3	126.3	67	90.4	96.3
16	09695	3		2	6.8	5.2	2.8	6	11.1	93.3	119.1	46.2	86.5	105.8
17	09698	3		0	0	0	0	0	59.1	86.4	109.6	35.2	105.5	113.3
18	09872	3		11.5	0	34.7	35.4	20.6	40.8	72.5	47.4	16.3	23.1	41.1
19	09888	3		2.7	1.4	0	0	2.8	3.6	47.3	50.9	5.3	12.8	4.4
20	09902	3		0	0	0	10.4	2.7	0	130.7	132.5	77.9	77.6	102.3
21	09930	3		1	4.6	2.2	0.6	0	0.6	122.1	124.9	73.4	62.3	74.8
22	09936	3		14	0	0.5	2	0	28.5	106.1	81.5	7.8	10.1	3.9
23	09938	3		0	13	8.8	25.7	8.4	12	33.2	56.7	4.7	8.5	6.9
24	10706	3		1.2	0.2	3.9	1.8	0	0	126.2	117.6	77	117	108.3
25	22000	3		0	16	17.6	8.7	4.9	56.6	79.7	88.2	119	104.6	97
26	22026	3		0.9	0	5	1.4	2.7	1.3	55.7	61.8	9.8	12.7	7.4
27	22123	3		0.4	3.6	3.4	9.2	46.9	28.2	119.5	121.8	38.2	29.5	45.3
28	22164	3		23	29.3	33.1	23.5	120.7	99.2	52.7	77.1	18.5	14.4	10.1
29	22168	3		0.4	0	63.2	62	20.9	54.8	129.6	127.8	69.5	86.6	103.5
30	22228	3		2.9	12	8.3	12.4	11.4	73.9	125.7	112.3	64.7	77.3	100.9
31	22275	3		5.6	19.9	33.9	39.5	55.5	117.7	144.7	131.8	136.5	124.6	121
32	22282	3		3.9	15.6	15.3	4.3	3.3	0	73	87.6	16.3	24.8	22
33	22325	3		9.8	8.2	8	0.4	0	0	82.6	92.9	8.8	108.7	122.2
34	22357	3		0	17.8	17.3	95.6	124.7	61.3	132.7	125.7	99.1	100.3	119.9
35	23164	3		7.9	9	12.7	12.4	15.4	30.7	77	90.1	31.9	22	30.8
36	23538	3		2.2	2.2	2.5	0	1.5	40.2	60.4	83.2	16.2	10	4.5
37	23647	3		3.9	4.5	0	0	15.2	52.2	23.3	32	9.1	5.2	1.8
				5.37647	6.74706	13.2559	14.9176	16.3471	30.7735	80.1676	93.4824	40.4735	53.0735	57.3788
				0.990175	1.34058	2.48648	3.53835	5.09401	5.08352	6.40401	5.09391	6.42597	7.1694	7.71112
1	08637	4		4.4	9.1	61.5	29.8	40.6	37.1	126.3	120.1	135.14	108.3	106.5
2	08920	4		6	3.7	28.7	94.5	81.7	53.5	135.5	139.2	128.5	119.6	123.9
3	08936	4		8.6	6.3	36.4	31.9	11.2	0	128.6	139.1	126.71	113.7	99.1
4	09340	4		1.4	7.6	6.1	37.2	30.6	27.2	140.4	138.2	128.83	119	126.4
5	09699	4		2.7	5.6	0	0	5	12.7	111.3	117.4	116.65	115.1	121.3
6	09933	4		0	12	12.7	14.5	21.5	16.3	107.1	114.2	67.3	94.7	83.2
7	22133	4		1.4	3.8	11	22	20	31.8	143.3	147.1	152.38	117.8	107.9
8	22136	4		6.2	4	33.6	52.8	16.9	31.9	117.7	122.3	134.72	120.5	102.5
9	23178	4		1	1	115.6	117	20.8	13.9	130.4	138.1	116.2	117.7	107.4
			Mean	3.52222	5.9	33.9556	44.4111	27.5889	24.9333	126.733	130.633	122.937	114.044	108.689
			SD	0.974078	1.10214	11.9988	12.7147	7.58309	5.31311	4.18406	4.00486	7.83062	2.72081	4.55081
10	03658	4		3.6	4.5	5.7	2.3	4.6	6.6	122.5	127.2	33.38	44.5	70.2
11	06392	4		0	8.7	117.6	107.2	109	70.6	147.5	147.6	107.25	118.9	123.4
12	08536	4		0	0.7	23.9	12.1	0	0	120.8	119.9	99.27	90.5	94
13	08929	4		4.8	4.6	17	33.7	21.9	13.6	139.4	139.3	77.4	111.9	122.4
14	09085	4		1	0.4	15.8	2.1	0	8.3	97.5	96.8	110.91	116.7	133.8
15	09311	4		3	4.7	5.9	5.8	0	4.8	131.7	134.9	125.77	117	127.4
16	09359	4		2.6	1.2	0	4	0	0	140.4	143	138.22	116.5	133.9
17	09453	4		2.3	1.1	0	0	0	10.5	120.2	128.3	21.83	39.1	53
18	09666	4		5	0	110.9	127.7	129.9	95.1	141	146.9	131.97	115.7	117.2
19	09678	4		3.7	0	6.2	6.3	23.5	15.7	147.2	145.8	130.24	117	126.1
20	09864	4		0	2.1	0.9	0	0	0	120.5	123.2	98.07	114.3	124.8
21	09875	4		0.9	4.5	24.6	40	19.3	13.8	138.6	141.8	62.38	104.5	111.2
22	09884	4		0.4	2.5	0	0	0	8.6	82.1	90.4	18.53	26.7	59.5
23	09901	4		2.4	2.9	74	56.6	26.7	19.1	146.4	148.1	128.91	114.8	127.4
24	09915	4		2.9	0.5	0	7	10	20.4	109	119.5	119.35	114.5	121.7
25	09943	4		4.3	4.7	9.7	3.2	1	9.5	81.6	100.6	132.55	113.5	123.7
26	09945	4		1.7	0.9	0	0	0.5	15.1	66.7	69.3	138.23	115.4	111.4
27	10708	4		2.4	1	0	12.5	1.6	8.8	134.8	138.6	129.45	116.7	103.3
28	22005	4		0	0	73.4	42.6	0	27.5	133.8	134.9	100.41	92.1	83.7
29	22074	4		0	0	30.7	30	27.7	23.6	140.7	142.6	132.12	116.3	116.1
30	22172	4		0	2.2	57.2	29.3	8.3	16	134.5	142.4	98.46	109.6	99.5
31	22178	4		0	0	3.4	1.8	1.3	8.3	91.7	90.9	121.43	112.5	113.9
32	22232	4		0	0	13.1	7.2	25.9	13.2	133.8	139.2	145.12	112.8	120.1
33	22276	4		0	0	9.9	6.8	0.2	4.3	99.3	107.6	140.96	118.8	111.2
34	22299	4		6.6	6.7	0.8	8	2.1	17	135.6	133.3	145.23	119.8	107.2
35	22333	4		3.7	1.5	0	0	2.6	11.9	110.8	108.7	55.09	116.6	115.4
36	22361	4		3.2	16.9	0	1.4	3.2	6.5	82.8	96.3	158.71	107.1	118.8
37	23549	4		2.8	5.9	87	43.3	3.5	8.4	101.4	109.5	120.63	110.1	111.8
38	23656	4		6.5	2.8	0	0	0	10.5	97.2	109.6	131.92	110.7	106
			Mean	2.2	2.7931	23.7138	20.3759	14.5793	16.1276	118.948	123.317	108.751	104.641	109.934
			SD	0.378355	0.665807	6.53382	5.84852	5.69931	3.69533	4.3421	3.96212	7.00879	4.55975	3.79754
1	03659	5		3.4	8.6	1.8	2.8	40.3	27.7	62.9	87.7	88.25
2	08931	5		3.4	5	0	0	6.5	16.1	73	101.3	83.61	113.8	110.3
3	08937	5		5.3	13	4.3	2.1	4.4	1.2	89.6	111.8	144.98	126.7	113.2
4	09502	5		0.6	1.6	0	0.9	0.6	4.4	89.2	107.5	130.9
5	09517	5		6.6	5.5	4.4	2.9	3.8	77.3	27.7	53.2	9.66
6	09865	5		3	0.4	0	1.9	0	4	87.4	110.7	65.83
7	09944	5		23.1	20	20.5	26.5	27.1	32.7	91.8	110.5	132.57	126.7	121.8
8	22071	5		0	0.6	0.5	2.4	2.6	6.6	52.3	88.2	105.4
9	22101	5		0	4.4	0.1	0.6	5.3	19.1	62.2	79.7
10	22241	5		0	0	0	0.1	11.6	6.3	105.6	100.7	137.11	99.8	80.4
11	22303	5		3.2	1.5	2.7	0	11.6	0	73.3	98.9	50.72	101.5	93.6
12	22307	5		4.7	0	0	0	0	0	48	38	77.11	107	119.2
13	22344	5		6.4	8.8	5.8	1.7	16	3.7	33.4	46.9	133.53
14	22364	5		2.2	5.6	0	0.7	17.1	13.6	115.3	117	140.04	121.9	119
			Mean	4.42143	5.35714	2.86429	3.04286	10.4929	15.1929	72.2643	89.4357	99.9777	113.914	108.214
			SD	1.55871	1.53693	1.45947	1.82657	3.09722	5.50877	6.96765	6.91655	11.5638	4.34212	5.85135
15	8923	5		10.6	6	9.6	0	11.2	6.6	68.9	95.4	122.95	114.1	105
16	08639	5		0	0.5	0	0	3.8	8.9	53.5	79.1	11.41	119.6	117.7
17	08921	5		3.5	8.4	0	1	6.7	12.4	75.3	100.8	9.74	57.1	45.8
18	09140	5		0	0	0	1.2	1.3	9.3	62.2	89.5	1	8.6	0.3
19	09213	5		19.9	0.5	0	0	0	0	104.2	109	73.12	116.6	136.4
20	09317	5		0	0	2.5	8.7	4.5	13	54.2	81.3	128.84	118	123.9
21	09487	5		5.1	1.3	4.2	1.8	1.7	0.3	99.6	108.7	27.49	117.2	113.5
22	09671	5		1.7	1.2	6.3	3.8	5.7	15.7	79.6	101.4	37.21	122.1	113.5
23	09680	5		0	0	3.1	0	3.1	17.6	109.6	113.3	119.12	121.1	134.7
24	09700	5		4.2	4.6	3.3	4.1	11.1	13.5	108.2	113.9	27.84	126	139.1
25	09707	5		5.9	15	0	2.6	0	0.4	85.1	112.8	115.83
26	09883	5		0	6.5	1.2	0.1	0	3.7	51	89.2	4.37	43.4	79.4
27	09887	5		0.9	4.1	0	5.1	1	0	75.3	104.5	3.35	9.3	10.6
28	09906	5		0	0	0	0	0	1.4	95.3	109.6	11.12	117.7	134.6
29	09923	5		3.5	1.6	10.9	10.1	80	123.7	122.7	122.2	123.82	122.5	123
30	09952	5		4.4	2.2	0.2	3.2	8.5	11.7	62.8	95.6	102.56	123.3	145.8
31	09953	5		0.8	0	1.2	0	0	8.5	45.3	58.4	8.86	126.3	151.6
32	10711	5		2.2	0	0	0	1.4	2.6	74.4	99	137.6	125.6	135.1
33	22146	5		3.4	2.7	2.8	0	5	0	109.7	105.9	69.47	112.1	98.9
34	22160	5		18.9	25.6	6.9	11.2	37.5	21.1	95.7	111.7	32.43	56.7	54.7
35	22201	5		4.7	13.4	4.7	3	12.9	0.7	112.5	120.2	6.04	13.6	16.6
36	22204	5		3.8	1	0	0.4	19.3	0	89.7	100.8	70.96
37	22234	5		6.3	7.4	3.8	5.3	67.6	40	62.5	78.9	153.81	119.1	155.5
38	23552	5		0	0	0	0	0	0	24.9	46.4	123.43	29	26.7
			Mean	4.15833	4.25	2.52917	2.56667	11.7625	12.9625	80.0917	97.8167	63.4321	91.7727	98.2909
			SD	1.10159	1.26783	0.654457	0.689246	4.27104	5.18098	5.13762	3.77542	10.943	9.40029	10.5828
1	03660	6		18.4	2.1	2.7	22.8	0	7.3	0.4	18.2	5.2
2	8623	6		10.3	31	0	0	0	2.7	0	3.7	0	2.6	3.3
3	09231	6		0	1.4	0	0	0	0	1.9	0	0	0	0
4	09319	6		0	0.6	0	0.5	0.3	0	0.3	0	0	0	0
5	22106	6		0	0.6	2.1	16.4	27.6	4.6	0	0.03	0	5	1.5
6	22245	6		4	4.2	0	0	4.1	0	0	1	0	1.8	4.3
7	22262	6		3.4	3.9	0	0	1.5	0	6.2	0	16.1
			Mean	5.15714	6.25714	0.685714	5.67143	4.78571	2.08571	1.25714	3.27571	3.04286	1.88	1.82
			SD	2.60968	4.16012	0.447442	3.66416	3.84395	1.10506	0.862404	2.5393	2.29615	0.930806	0.867986

## Sheet: IFN-g data
				CYTOKINE ANALYSIS: Interferon-gamma
				Pre-bleed					Pre-vaccination					Post-vaccination, pre-tupping					Post-tupping, pre-challenge					Post-challenge					Pre-parturition
No.	Tag	Group	Day of gestation	-83					-69					-20					50					92					113
			Antigen	Medium	ConA	EB	COMC		Medium	ConA	EB	COMC		Medium	ConA	EB	COMC		Medium	ConA	EB	COMC		Medium	ConA	EB	COMC		Medium	ConA	EB	COMC
1	9959	1		0	729.707	17.714	0		0	300.132	43.471	18.106		0	227.44	197.687	406.339		0	658.323	212.103	176.722		0	849.009	610.019	416.168		0	799.859	2102.2	1736.87
2	04213	1		0	256.868	26.636	0.771		0	764.403	20.543	0		0	430.042	630.538	710.445		0	111.97	17.612	60.698		119.034	370.609	4727.57	3040.02		0	551.886	7468.44	2085.73
3	08624	1		0	1386.35	0.307	0		0	470.043	0	0		0	709.743	18.941	257.296		0	426.279	105.446	339.965		0	584.061	708.767	806.18		160.434	344.606	2458.19	1638.1
4	08932	1		0	1159.18	0	0		0	465.462	162.226	0		0	514.189	1053	1976.9		114.128	328.929	835.142	1401.13		0	697.095	1609.57	1625.84		0	842.552	2976.04	1993.82
5	08938	1		0	632.076	173.573	0		0	241.766	50.042	0		0	441.453	1181.05	2016.54		0	148.02	206.808	418.644		0	577.206	4912.67	9147.53		17.442	222.8	2336.26	2316.14
6	09306	1		0	662.851	108.303	15.123		0	693.641	58.53	17.682		0	874.413	26.751	59.809		36.133	1537.46	807.653	1985.53		2.092	1007.29	3595.09	2468.53		0	846.947	6854.38	4648.43
7	09313	1		0	444.178	43.585	0		0	462.087	44.741	0		0	555.267	171.77	730.477		0	442.585	800.142	1913.46		365.438	404.203	4079.25	3836.32		0	869.163	2966.91	8294.56
8	09328	1		0	126.033	0	0		0	86.15	7.535	69.455		0	544.716	558.704	1317.23		44.551	299.425	283.899	1057.48		0	533.911	1091.65	1326.61		17.571	270.317	852.036	720.24
9	09521	1		0	241.414	0	0		0	260.721	35.851	0.762		10.65	496.329	233.716	1528.06		0	483.744	47.007	341.75		0	1093.14	2416.64	2680.84		0	622.666	4589.78	3765.11
10	09612	1		0	626.196	117.271	44.541		0	441.986	0	0		0	423.491	328.445	734.149		0	233.456	395.456	684.993		19.991	540.418	934.501	1784.22		58.543	648.288	10456	12209.5
11	09665	1		0	344.253	153.985	85.568		0	210.229	0	0		0	323.691	43.15	649.986		0	275.284	242.866	606.669		0	857.181	1120.86	2225.97		0	600.411	3073.05	6343.11
12	09681	1		0	391.397	0	0		0	217.641	7.331	33.502		0	766.912	946.243	1355.31		0	453.236	577.256	856.267		0	1529.99	1838.45	5388.44		14.148	1638.1	4616.6	5066.3
13	09683	1		0	301.89	86.382	67.01		0	299.366	346.923	6.209		0	330.292	163.672	528.92		0	433.27	1007.76	1278.23		73.359	731.666	3818.36	2994.6		0	1732.41	6554.47	5228.33
14	09704	1		0.246	597.37	27.063	23.628		0	283.962	212.661	112.797		41.393	473.509	367.775	1700.64		0	329.022	277.425	1008.62		18.916	398.97	2320.23	2341.25		0	878.48	6129.09	5455.74
15	09862	1		0	87.186	0	0		0	92.462	68.19	34.276		0	224.572	184.322	468.448		6.412	259.17	1082.67	1143.8		0	511.407	1976.76	1982.5		18.859	774.367	8539.99	4589.78
16	09868	1		0	210.417	0	0		0	105.496	0	0		0	179.88	146.098	438.072		0	129.589	167.392	128.173		0	329.647	1213.69	1386.04		23.306	207.547	3818.24	2017.17
17	09896	1		0	94.615	39.468	0		0	349.561	304.498	142.126		0	320.963	156.893	336.562		0	332.226	249.42	602.096		0	502.129	2686.56	1019		0	419.5	5402.13	1912.71
18	09899	1		0	129.247	0	0		0	65.652	30.981	13.037		0	91.939	186.525	594.335		0	135.572	563.497	537.281		37.288	428.414	5296.56	3595.09		363.864	254.09	10238.4	5343.01
19	09912	1		0	81.361	26.69	0		0.082	239.427	325.657	113.862		0	187.507	347.117	762.498		0	235.629	89.8	187.686		0	381.197	1872.7	1183.6		0	274.463	3586.87	1330.22
20	09928	1		0	323.677	583.934	0		0	280.898	315.951	176.326		0	271.962	555.092	683.704		10.058	206.685	1555.26	1406.05		305.279	375.554	5244.41	5338.79		19.034	431.248	14333.1	3874.14
21	09947	1		0	722.428	9.529	0		0	663.041	43.569	4.939		0	642.759	1007.06	760.959		0	870.491	340.488	471.766		10.291	703.428	3424.93	1314.99		0	1340.76	5995.16	1762.18
22	09958	1		0	350.573	269.879	390.68		0	270.72	262.48	156.316		0	473.299	215.159	773.252		0	444.382	298.849	1128.5		232.53	580.29	2341.25	3009.46		91.807	603.685	4756.35	2923.34
23	10699	1		0	512.929	0	0		0	369.531	28.103	0		0	735.546	1352.69	1852.7		46.189	735.019	1588.63	2113.41		55.4	956.786	4331.78	3951.01		0	1972.47	13982.9	9832.21
24	10736	1		0	226.047	0	0		0	518.85	0	0		0	272.468	74.752	114.61		0	403.519	153.104	378.452		562.252	820.01	3211.77	2846.77		269.968	1579.23	9787.89	6248.77
25	21898	1		0	102.466	6.564	26.021		0	300.68	92.149	191.244		44.661	333.671	742.097	2875.12		0	461.204	880.497	1327.39		0	145.551	1467.99	1537.77		6.206	833.42	8628.96	7915.85
26	22112	1		0	213.322	0	0		0	306.903	8.95	0		0	447.639	0	43.605		0	347.274	192.354	291.709		7.492	287.342	1026.95	707.58		0	430.227	2444.84	1310.71
27	22155	1		0	262.522	0	0		0	457.026	286.433	26.452		0	605.542	1126.36	3333.85		0	543.342	1953.85	4830.55		69.144	1412.63	22730.5	21434		153.951	1876.49	32728.5	20492.1
28	22159	1		0	665.705	177.768	20.788		0	436.256	35.077	2.277		0	745.572	101.662	662.589		26.031	512.715	526.304	1001.27		0	819.959	1640.75	1984.43		0	587.629	989.019	1558.15
29	22224	1		0	363.982	30.248	0		0	137.43	0.989	18.355		0	319.252	0	94.735		0	215.122	0	26.896		0	443.943	492.678	691.444		0	256.461	971.814	772.491
30	22239	1		54.474	624.211	420.174	72.131		0	213.496	0.522	0		0	253.743	491.818	1324.44		0	209.931	287.772	983.686		0	345.652	2149.89	2093.77		0	499.666	2994.75	2177.37
31	22246	1		0	404.425	64.018	0		0	126.2	200.245	165.856		0	256.444	535.656	382.606		0	200.741	229.84	158.369		0	483.353	963.643	601.036		0	304.5	2229.85	1025.16
32	22311	1		0	534.171	17.518	0		0	347.373	39.144	0		0	344.113	125.413	525.815		0	345.536	286.498	584.444		0	730.328	1890.93	2114.28		86.332	421.941	4616.6	2859.1
33	22349	1		0	1217.66	0	0		0	687.82	0	0.009		0	510.281	81.67	327.745		0	1097.38	528.195	1050.24		0	1550	5372.39	7394.6		0	1042.11	4393.97	3620.14
34	22377	1		0	643.287	30.69	0		0	1191.42	33.359	0		0	899.4	140.488	334.995		0	651.74	131.652	232.376		0	1484.42	1645.81	764.23		0	982.934	1790.32	858.372
35	22386	1		0	537.962	209.23	173.922		0	497.57	125.479	91.832		0	432.475	327.832	724.137		0	329.536	975.713	897.397		0	1071.99	2134.26	2119.03		0	630.258	2859.92	2036.75
36	23501	1		26.536	1436.99	84.731	32.862		0	905.772	0	0		0	786.251	1315.17	5018.98		0	430.283	1255.37	2088.55		5.832	1167.5	2924.54	7258.35		19.241	472.099	5317.64	4672.01
37	23562	1		0	740.772	74.277	0		0	461.403	553.74	11.911		75.838	1273.63	2213.72	3068.24		0	546.281	4940.58	2871.61		0	1293.69	6413.47	6285.12		19.8	453.316	5681.49	3203.06
			Mean	2.25711	490.445	77.2729	26.4735		0.00227778	386.734	102.831	38.5896		4.79283	485.915	476.427	1085.22		7.87506	420.723	663.395	1010.98		52.3427	726.416	3211.88	3341.09		37.2363	742.14	6039.44	4225
			SD	1.66386	58.9669	21.1245	11.9398		0.00227778	40.6563	22.7779	10.125		2.63461	40.8892	83.9121	179.575		3.67707	47.1316	146.499	156.11		20.4717	64.1181	614.621	622.21		13.422	81.7815	947.408	644.756
1	21855	2		0	451.243	8.504	0		0	1063.71	3.139	0		0	353.714	117.9	230.126		0	1163.92	167.186	474.468		9.799	2227.69	2373.93	8041.17		8.178	1411.61	3727.01	3301.72
2	04408	2		0	587.339	4.364	0		0	308.183	14.071	3.473		0	364.537	0	328.68		0	506.318	60.572	409.772		4.45	513.85	451.002	1122.91		52.387	576.535	1830.82	2258.12
3	08625	2		0	1548.46	249.675	125.733		0	1629.89	218.042	148.055		190.948	1577.42	3322.45	4345.26		0	1547.62	200.677	1335.89		91.42	1925.41	2088.06	3095.15		61.614	2459.92	4358.9	4621.91
4	08927	2		0	198.611	63.863	0		0	586.138	339.376	117.37		0	172.993	71.651	246.244		0	986.227	397.897	467.479		0	283.419	249.437	211.693		25.399	752.942	2078.1	2106.27
5	08933	2		0	124.835	9.091	0		0	143.111	28.138	30.195		0	448.444	794.905	647.352		0	212.122	820.123	538.812		0	301.797	1327.38	1111.77		14.037	384.965	4283.87	3632.63
6	08939	2		0	187.241	0	0		0	275.3	0	0		0	527.904	6.303	122.638		0	229.245	0	251.126		0	575.103	1143.94	1214.04		0	486.097	1238.27	1989.45
7	09315	2		0	140.942	12.479	0		0	264.671	15.519	0		0	158.112	295.235	349.122		0	285.188	141.843	767.29		6.487	226.856	1736.94	1340.34		16.703	975.199	2620.36	945.916
8	09329	2		0	214.146	0	0		48.854	526.478	206.946	163.152		34.498	260.173	216.095	502.735		0	510.963	146.652	187.5		0	310.133	836.703	583.956		0	398.556	1206.32	1100.41
9	09333	2		0	216.559	0	0		0	243.176	14.878	0		83.987	324.493	512.403	963.615		0	330.493	0	50.008		30.268	507.322	427.414	300.85		16.883	713.974	1798	1401.66
10	09650	2		0	173.137	292.275	15.14		0	29.12	51.067	7.729		0	137.189	514.03	888.896		0	171.29	78.93	48.119		4.951	564.932	1447.18	1400.78		25.96	343.052	4274.47	2857.25
11	09668	2		0	336.565	24.524	0		0	203.281	0	0		24.526	431.87	495.924	1077.14		0	191.613	47.644	117.005		0	419.916	944.078	1056.41		0	322.494	1263.67	916.804
12	09690	2		0	374.589	0	0		0	284.365	16.756	27.719		0	281.59	222.998	1359.73		0	484.982	246.645	759.568		1409.04	532.169	38.113	1102.22		6.886	700.461	2788.2	2463.83
13	09692	2		0	417.595	0	0		0	194.438	41.946	0		0	151.295	38.249	333.771		0	115.243	0	0		0	179.616	45.604	82.307		0	183.381	198.503	312.38
14	09861	2		0	421.293	0	0		0	246.055	0	0		0	456.156	200.854	561.324		0	257.851	30.88	177.45		0	539.276	858.288	608.421		0	619.357	2062.21	1267.02
15	09873	2		0	54.258	111.767	0		0	4.355	0	0		0	129.273	349.553	1098.7		0	72.636	913.291	1661.28		55.932	216.103	3688.55	3522.85		0	181.735	3282.86	3522.45
16	09880	2		0	209.823	0	0		0	345.404	0	0		0	303.751	44.707	102.661		0	460.262	0	0		18.027	387.082	344.003	326.52		0	785.761	520.748	395.464
17	09914	2		0	272.336	11.553	0		0	79.676	0	0		0	305.547	273.469	425.689		0	290.011	58.881	343.423		0	541.157	655.593	1086.39		0	541.741	1611.77	2072.19
18	09932	2		0	331.553	88.028	17.736		0	229.207	102.046	13.99		63.876	190.165	489.959	937.574		0	383.393	532.384	1044.8		8.001	180.653	1829.25	807.632		0	177.841	3191.86	1241.3
19	09948	2		0	170.085	100.361	0		0	68.962	0	0		0	159.226	103.734	766.117		0	371.005	12.965	424.135		0	437.925	1200.6	1738.21		1.631	301.387	1875.42	3173.57
20	09960	2		0	208.601	13.696	0		0	69.43	26.757	10.583		0	227.028	84.762	322.154		0	573.38	1220.2	1537.19		4.66	559.37	3536.37	3655.32		63.337	791.585	9326.39	6081.29
21	21996	2		0	327.917	11.694	0		0	115.579	0	0		0	141.356	132.035	302.136		0	392.15	203.116	733.598		3.455	176.38	2126.99	1778.44		0	688.9	7672.85	3117.11
22	22116	2		0	199.353	0	0		0	203.748	47.817	3.366		23.158	408.011	210.089	858.817		0	458.447	61.836	193.956		9.376	665.582	1089.64	1411.58		0	384.563	1526.57	1194.27
23	22162	2		0	220.503	0	0		0	269.214	0	0		219.719	155.556	432.311	1358.25		0	376.816	93.245	664.135		27.99	619.755	3619.76	3434.38		0	535.362	3409.12	3074.66
24	22166	2		0	937.138	106.829	56.105		0	1081.16	419.93	30.767		78.289	231.343	702.928	2261.07		0	562.303	2010.03	4786.61		86.341	693.786	3367.98	3536.37		41.412	815.213	9320.7	11713.3
25	22227	2		0	582.262	5.175	0		0	376.604	0	0		0	223.567	76.298	180.567		0	407.89	27.699	126.215		0	555.876	987.673	1121.56		9.962	975.199	3705.02	3566.45
26	22271	2		0	486.093	0	0		0	220.657	0	0		0	255.173	1.818	15.492		0	287.606	0	0		17.204	752.663	1165.73	766.383		10.805	580.326	6585.48	3907.51
27	22272	2		0	1662.45	109.618	67.583		0	513.443	19.144	23.689		43.944	417.359	1539.44	2089.1		0	268.946	204.183	583.213		17.882	555.999	4581.29	6031.1		8.046	450.212	0	2204.39
28	22354	2		0.688	1301.19	59.082	20.466		0	358.011	0	0		0	550.689	131.319	522.593		0	659.606	618.297	1753.18		0.022	634.406	1366.04	1711.11		0	538.249	2565.34	3557.44
29	23161	2		0	2827.45	0	0		0	396.51	0	0		0	2287.49	466.425	321.553		0	647.269	0	292.485		0	556.696	1524.11	2293.26		0	487.955	1648.79	2829.43
30	23502	2		0	919.993	0	0		0	465.214	162.977	31.961		0	393.809	282.105	651.12		0	678.691	278.266	1166.74		0	1316.31	3766.24	4250.09		0	907.312	1823.03	2306.25
31	23681	2		0	407.11	0	0		0	253.842	37.313	0		0	187.465	232.291	1202.89		0	500.59	48.205	337.724		0	621.834	871.09	866.692		0	612.61	4353.04	3705.02
			Mean	0.0229333	535.315	42.4691	10.0921		1.62847	332.841	58.7574	20.4016		25.4315	395.299	408.145	838.1		0	440.672	281.815	691.956		59.8502	545.046	1577.17	1718.96		11.8354	622.43	3080.69	2784.53
			SD	0.0229333	109.337	13.4039	4.96322		1.62847	58.7224	19.3619	7.90955		9.99177	81.3076	115.569	156.616		0	51.9951	81.7393	168.981		46.7297	62.9772	226.815	256.543		3.47004	75.3925	439.468	389.662
1	09066	3		0	344.735	0	14.656		0	535.473	117.142	27.879		0	480.365	33.161	431.01		0	263.006	36.875	179.299		0	539.944	337.426	578.507		12.661	407.044	991.741	1205.94
2	09327	3		0	114.684	0	0		0	116.952	0	0		0	118.307	79.497	298.245		0	135.156	278.202	445.616		0	377.638	550.397	702.008		0	103.094	963.713	142.814
3	09879	3		0	142.726	0	0		0	102.318	0	0		0	52.611	0	2.065		0	235.135	136.452	122.635		46.679	194.84	116.176	228.778		0	242.281	115.976	256.732
				0	200.715	0	4.88533		0	251.581	39.0473	9.293		0	217.094	37.5527	243.773		0	211.099	150.51	249.183		15.5597	370.807	334.666	503.098		4.22033	250.806	690.477	535.161
				0	72.4636	0	4.88533		0	142.009	39.0473	9.293		0	132.994	23.0536	126.786		0	38.8145	70.0188	99.5691		15.5597	99.6815	125.356	141.718		4.22033	87.8463	287.364	336.997
4	05042	3		0	172.049	88.173	31.195		0	151.24	14.132	36.031		0	594.405	668.622	1377.33		0	574.311	784.468	1871.46		47.317	360.283	3916.27	3469.24		0	1052.3	3165.2	3517.08
5	05043	3		0	98.259	3.433	0		0	172.151	50.519	4.989		0	136.346	610.149	1048.32		0	212.763	737.928	866.243		0	919.387	1220.96	1939.93		71.526	351.591	5773.01	4945.59
6	06371	3		0	127.092	0	0		0	187.86	12.22	0		0	236.96	224.135	508.207		0	262.107	205.421	521.375		0	394.508	2578.01	3749.68		0	354.742	3574.55	2538.96
7	08633	3		0	377.715	0	0		0	218.886	0	0		0	219.088	662.942	1485.7		49.73	309.544	2280.8	3103.39		0	663.111	3211.14	3665.11		73.504	1152.34	20208.5	18089.6
8	08917	3		0	247.66	0	0		0	529.133	36.814	0		0	142.646	4.316	208.292		18.398	180.333	173.161	461.422		0	490.624	2675	2896.48		2.408	279.41	4626.07	3702.26
9	08928	3		0	87.021	0	0		0	297.531	87.017	43.159		0	145.786	478.141	1063.74		0	160.292	384.278	480.92		0	799.157	2706.84	3469.26		0	711.655	6485.26	7532.65
10	08940	3		0	472.72	44.121	0		0	687.934	65.061	58.687		0	285.162	336.403	1172.99		0	602.383	769.348	1710.76		3.4	1036.97	2394.92	3709.7		0	1069.69	3665.34	4598.91
11	09338	3		0	881.497	0	0		0	386.207	0	0		0	975.045	437.295	691.112		0	1618.28	957.99	1517.45		1.423	1590.79	6313.93	1470.83		31.057	1579.51	3849.76	1987.58
12	09360	3		0	127.562	10.073	6.861		0	96.758	0	0		36.82	308.173	901.52	1196.47		0	154.178	358.587	671.524		0	350.041	1273.03	1573.23		0	410.279	3718.38	3279.68
13	09661	3		0	299.962	44.386	26.829		0	193.955	0	12.633		0	252.898	465.825	730.521		183.277	286.511	2873.29	4738.56		3.849	109.629	1179.83	1636		0	440.651	4432.38	4491.49
14	09672	3		0	60.291	0	0		0	75.002	39.065	0		0.637	232.613	109.468	494.254		14.288	187.778	170.202	344.089		0	276.752	815.707	930.224		11.53	302.546	4462.14	2829.27
15	09674	3		0	231.525	8.729	0		0	727.918	184.691	95.855		0	270.76	122.098	455.887		0	251.6	105.246	182.016		0	855.069	758.117	807.001		0	502.075	2410.04	1884.3
16	09695	3		0	556.242	24.447	15.761		0	303.438	0	0		0	173.389	12.625	82.447		0	326.76	74.341	205.769		28.973	557.544	611.2	723.785		0	773.322	1090.89	1502.66
17	09698	3		0	342.954	34.242	0		0	188.148	0	0		0	85.928	0	92.703		0	160.65	0	4.709		3.686	569.144	2465.21	3438.95		0	347.076	2545.5	2703.86
18	09872	3		0	208.23	0	0		0	170.422	50.683	90.182		7.512	136.297	258.049	805.641		156.02	341.142	1137.09	4951.2		21.489	237.579	2195.16	3108.73		43.563	765.03	4554.5	3427.16
19	09888	3		0	636.408	131.882	0		0	540.728	433.501	126.797		0	592.198	177.041	474.036		17.994	458.001	820.776	740.034		0	778.447	1477.27	2234.21		8.616	993.916	4651.64	6324.65
20	09902	3		0	195.777	123.097	0		0	284.659	115.854	0		0	241.582	340.049	872.319		0	175.141	1346.89	830.042		7.305	239.811	1592.77	1138.81		0	233.92	3544.69	2570.14
21	09930	3		0	262.325	0	0		0	149.077	0	0		0	417.977	7.44	458.954		0	308.491	20.828	32.82		0	756.369	702.14	966.295		0	617.89	765.952	789.649
22	09936	3		0	289.453	7.084	0		0	138.466	0	0		0	344.828	282.236	455.928		0	296.969	105.549	446.443		0	348.713	1280.65	1233.64		0	390.206	5102.59	4097.24
23	09938	3		0	966.568	0	0		0	502.85	20.082	0		0	394.987	67.282	387.739		0	354.027	352.107	1161		0	801.362	863.6	1280.53		0	942.434	1554.84	1149.82
24	10706	3		0	311.403	20.164	0		0	215.195	37.6	0		0	188.124	0	124.13		21.124	361.411	352.359	1000.95		0	515.893	2064.09	2881.5		0	890.001	2304.75	3137.27
25	22000	3		0	708.875	0	0		0	295.243	36.475	20.927		0	280.801	664.584	1270.09		0	677.477	947.235	1688.48		0	633.082	591.721	936.733		0	344.474	619.834	515.643
26	22026	3		0	239.371	0	0		0	136.109	0	0		0	119.747	380.724	617.958		0	393.341	1276.81	1612.26		15.743	597.842	3068.68	3694.03		31.493	686.909	3940.36	4290.75
27	22123	3		0	259.309	0	0		0	769.138	280.146	64.223		0	159.917	106.179	570.51		0	237.434	151.804	308.433		0	319.153	689.887	680.774		0	403.281	4440.64	3561.69
28	22164	3		0	321.346	5.468	0		0	382.357	0	0		0	316.683	5.968	50.193		0	85.516	0	54.537		0	193.338	151.738	48.596		0	261.016	396.995	487.418
29	22168	3		0	836.11	0	0		0	182.29	0	0		0	547.249	91.398	1216.54		0	470.938	122.24	1070.41		0.28	2250.28	3011.83	9714.07		12.801	806.774	3597.1	3232.57
30	22228	3		0	481.937	108.723	2.278		0	114.66	33.633	0		0	150.018	254.594	1364.79		0	206.3	380.734	1170.22		0	445.322	1182.38	2340.29		0	847.121	4161.87	4704.61
31	22275	3		0	330.621	0	0		0	864.628	87.867	54.019		0	287.901	461.616	1793.21		0	651.866	3035.18	4707.31		0	1837.25	2845.47	9705.5		0	2308.18	10645.8	13805.3
32	22282	3		0	1444.33	5.681	0		0	525.659	201.958	116		0	388.688	183.219	428.075		0	503.866	1500.23	2685.76		0	705.352	2399.99	2716.86		0	832.332	6170.77	7387.21
33	22325	3		0	31.067	0	0		0	250.226	4.917	0		0	291.648	200.089	830.47		10.13	185.164	113.163	467.524		0	331.707	799.541	1199.98		0	193.201	435.306	671.349
34	22357	3		0	437.752	18.478	0		0	346.938	7.014	0		0	223.325	163.226	662.112		0	267.679	1313.94	2276.15		1	386.2	3452.13	2833.31		5.129	561.648	5543.43	4412.38
35	23164	3		0	2331.88	299.612	66.55		0	309.359	495.416	86.86		0	150.109	302.878	674.752		0	147.747	673.585	1238.91		0	605.694	2859.65	2874.14		0	383.261	4098.76	4651.64
36	23538	3		0	457.764	212.701	0		0	537.239	257.609	248.764		0	366.24	680.178	2004.1		38.969	300.445	1060.95	2831.72		47.072	736.692	1476.94	873.589		22.569	549.428	4358.71	3892.52
37	23647	3		0	174.646	0	0		0	456.93	0	0		0	210.638	83.733	1043.42		14.273	311.908	92.989	450.92		0	580.097	1074.69	1463.67		0	454.654	2125.35	3214.93
			Mean	0	441.404	35.0145	4.39629		0	334.951	75.0669	31.1508		1.32262	290.24	286.589	785.675		15.4177	353.599	725.869	1364.85		5.33932	655.094	1938.25	2511.9		9.24106	670.378	4206.5	4115.52
			SD	0	76.8789	11.647	2.26682		0	36.0097	21.2607	9.32481		1.09816	30.3423	41.6888	83.948		7.0307	46.2249	134.006	232.183		2.13845	78.4288	215.655	365.057		3.32198	73.8169	596.677	601.206
1	08637	4		0	701.528	215.786	118.82		0	557.521	0	0		81.981	289.478	61.838	330.231		0	430.369	553.065	531.271		0	880.115	909.046	418.844		58.518	1036.29	1889.49	880.141
2	08920	4		0	370.331	0	0		0	91.758	10.892	0		0	111.444	31.804	339.607		0	138.475	18.252	116.692		0	274.072	270.628	690.758		0	369.028	1199.39	1490.26
3	08936	4		0	408.738	0	0		0	226.622	27.838	0		38.565	347.747	489.466	1232.63		0	509.916	212.213	333.165		0	554.594	1273.92	609.672		0	581.731	1795.42	828.063
4	09340	4		0	92.313	0	0		0	72.277	0	0		0	173.222	37.236	42.516		0	219.544	12.544	0		0	471.417	964.663	1405.92		0	932.404	5193.51	3049.68
5	09699	4		0	148.768	87.825	22.703		0	147.849	2.449	0		0	113.046	17.781	146.626		0	272.229	104.344	95.464		0	291.746	242.824	310.532		0	250.74	3160.84	1487.15
6	09933	4		0	245.212	0	0		0	112.196	40.518	0		0	253.186	98.775	104.314		0	430.896	25.972	75.938		0	392.516	872.111	787.371		0	980.994	3148.92	1994.09
7	22133	4		0	645.869	35.064	0		0	418.318	0	0		0	242.97	11.774	184.154		0	318	163.976	184.3		0	295.029	548.341	620.237		0	461.072	2035.59	1257.04
8	22136	4		0	138.723	24.579	0		0	163.988	201.492	0		0	191.345	84.174	398.275		0	688.254	488.169	138.832		0	344.166	406.624	32.315		0	579.686	1249.09	883.052
9	23178	4		0	904.06	221.797	49.458		0	367.113	57.928	0		47.088	394.041	193.811	432.831		0	294.998	64.81	26.566		0	382.935	750.298	488.033		0	576.45	1105.46	586.956
				0	406.171	65.0057	21.2201		0	239.738	37.9019	0		18.626	235.164	114.073	356.798		0	366.965	182.594	166.914		0	431.843	693.162	595.964		6.502	640.933	2308.63	1384.05
				0	95.4576	30.567	13.4511		0	56.478	21.5919	0		10.0713	32.7509	50.4898	118.561		0	55.5604	67.9359	55.8953		0	63.7317	116.506	126.085		6.502	93.3072	442.046	253.692
10	03658	4		0	290.589	47.435	0		0	94.397	148.339	0		0	179.98	117.464	434.889		0	301.569	80.374	337.026		0	812.044	2628.14	1625.73		0	583.484	1907.8	1702.94
11	06392	4		25.363	408.962	3.296	26.135		0	267.656	43.557	0		20.511	512.073	916.101	1145.87		0	606.754	152.334	184.48		0	845.467	1159.47	859.025		0	709.163	1865.3	2231.29
12	08536	4		0	312.306	58.047	60.549		0	329.811	114.878	203.387		0	354.543	94.363	412.605		0	312.874	229.118	299.706		0	623.743	1079.44	644.53		0	469.643	307.096	289.07
13	08929	4		0	331.223	9.578	14.864		0	701.952	78.683	1.849		0	471.7	234.27	714.452		0	623.355	272.09	690.174		0	1987.43	1957.39	2478.63		0	433.326	1057.87	1846.86
14	09085	4		0	316.803	0	0		0	229.286	0	0		0	273.572	133.087	674.543		0	412.078	250.974	618.458		0	889.005	1168.11	1760.58		0	857.887	1669.93	3342.58
15	09311	4		0	127.86	50.916	0		0	123.458	49.508	0		0	328.452	110.871	213.486		0	172.312	27.2	131.801		0	303.276	1067.28	1187.62		0	228.177	2255.04	1125.97
16	09359	4		0	146.275	88.256	0		0	57.058	63.081	24.154		32.179	155.569	278.079	1003.78		0	232.143	197.807	234.727		0	362.386	1079.67	912.37		0	235.131	2879.76	3110.04
17	09453	4		0	458.828	13.315	18.612		0	370.412	90.085	0		0	293.161	241.329	715.955		0	324.955	301.062	625.351		0	834.576	1853.81	1381.15		0	399.71	3019.6	1805.96
18	09666	4		0	66.073	0	0		0	39.924	7.503	0		1.751	72.604	1.479	32.017		0	156.324	0	0		0	181.096	344.278	339.367		0	266.09	1423.31	1034.33
19	09678	4		0	251.835	0	0		0	222.493	28.282	0		0	109.455	15.671	68.339		0	222.775	71.311	154.774		0	449.785	483.478	364.252		0	401.132	714.951	446.43
20	09864	4		0	296.831	18.407	0		0	440.916	324.551	192.886		0	265.702	82.235	331.124		0	298.55	92.911	149.038		0	614.307	786.237	828.691		6.59	286.984	2420.59	1703.43
21	09875	4		0	432.081	6.269	0		0	887.803	75.79	292.869		0	395.512	59.91	419.219		0	600.822	160.7	1098.24		0	669.946	867.033	1351.48		0	408.391	1428.05	1812.26
22	09884	4		0	802.153	91.392	0		0	654.507	88.255	0		0	313.448	43.566	166.526		0	421.661	220.56	834.501		0	1116.21	1617.29	1563.94		0	890.197	4258.81	3764.03
23	09901	4		0	568.14	12.777	11.981		0	563.144	79.982	153.569		0	165.53	28.63	181.597		53.834	110.606	188.014	355.14		0	210.097	105.579	82.827		2.041	320.368	706.493	813.193
24	09915	4		0	251.861	0	0		0	433.285	0	0		8.058	314.174	502.892	758.668		0	310.836	102.954	431.738		0	184.459	14.746	417.566		0	509.873	1536.55	795.776
25	09943	4		0	364.476	0	0		0	145.942	0	0		0	288.36	23.688	118.523		11.524	616.241	44.211	262.242		0	859.025	533.861	668.992		38.099	1308.85	2021.86	2298.72
26	09945	4		0	210.622	36.091	3.979		0	171.568	0	0		9.963	133.243	166.893	441.76		0	180.116	76.914	323.916		0	345.239	660.312	605.765		0	517.78	552.993	923.605
27	10708	4		0	1468.75	0	0		0	657.865	0	0		33.06	825.982	361.859	1492.7		0	612.794	3.655	178.178		6.714	1237.04	1493.29	1406.29		12.058	2395.4	1533.54	1700.84
28	22005	4		0	1747.44	119.938	2.988		0	1442.72	0	0		17.256	845.881	956.959	1994.86		0	1910.13	576.816	1010.73		0	2279.27	2542.7	2718.45		0	1392.7	4191.43	4347.14
29	22074	4		0	619.752	104.004	0		0	328.278	172.706	44.353		0	462.842	249.854	1119.69		0	674.109	202.672	531.243		0	946.092	667.518	1154.88		0	607.294	1304.51	1737.48
30	22172	4		3.101	473.624	0	0		0	669.625	0	0		0	448.315	3.953	157.967		0	518.735	38.588	306.8		0	1529.93	1611.61	1892.89		0	1503.92	2210.66	2305.63
31	22178	4		0	345.15	0	124.79		0	679.355	21.652	0		0	490.155	10.243	171.894		0	913.313	54.972	392.646		0	779.839	36.068	294.821		0	702.12	751.39	1177.56
32	22232	4		538.083	263.445	344.09	254.879		0	385.612	0	0		0	240.987	109.623	594.572		0	240.397	212.767	638.388		0	556.948	1691.61	1262.11		0	411.414	4396.57	3905.5
33	22276	4		0	1014.05	368.003	7.921		0	852.786	404.667	71.581		0	630.325	2191.78	2508.76		3.856	971.372	2620.03	5831.22		0	1107.38	1528.36	1193.32		0	832.165	9374.57	4341.75
34	22299	4		0	2259.88	224.697	0		0	1366.91	139.746	0		0	326.855	296.075	743.858		0	550.406	252.286	768.208		0	673.673	1321.34	1896.46		0	1556.25	3240.24	3042
35	22333	4		0	473.53	0	0		0	263.612	0	0		0	206.237	18.352	152.762		0	376.347	364.773	380.114		0	489.33	398.285	323.39		0	1356.47	513.555	1264.01
36	22361	4		0	288.889	0	0		0	366.312	0	0		0	182.323	21.034	67.575		0	441.174	270.727	137.753		0	356.379	112.301	277.024		0	535.266	1441.27	1880.13
37	23549	4		0	71.935	0	0		0	359.931	28.922	0		0	166.744	207.777	699.531		0	240.077	670.549	731.696		0	209.763	1821.93	2791.64		0	447.293	3951.71	3660.22
38	23656	4		0	3610.62	14.364	0		0	339.402	0	0		48.55	406.06	241.423	887.34		153.107	684.182	369.942	1594.4		0	824.821	880.115	841.151		0	881.165	885.119	1277.99
			Mean	19.5361	630.138	55.5474	18.162		0	463.656	67.5927	33.9534		5.90786	339.993	266.188	635.34		7.66624	484.035	279.528	663.196		0.231517	768.226	1086.59	1142.24		2.02717	739.574	2200.71	2058.16
			SD	18.5403	141.832	18.1238	9.68199		0	64.6934	18.0952	14.1322		2.31697	35.7342	81.8299	109.045		5.52459	65.4772	88.5738	195.596		0.231517	94.1727	131.925	136.922		1.37059	94.1491	337.549	216.299
1	03659	5		0	630.571	14.939	0		0	285.965	48.759	75.972		0	735.597	219.286	0		0	405.524	0	0		2.547	747.12	230.267	105.262		0	1215.2	243.664	134.267
2	08931	5		0	165.759	343.265	0		0	423.283	354.42	215.649		0	462.065	494.327	0		0	873.146	508.775	78.059		0	1021.47	1765.21	421.172		0	450.045	1138.61	340.517
3	08937	5		0	190.462	528.772	0		0	541.286	192.934	168.121		0	294.795	14.603	0		0	374.847	27.495	37.175		18.582	329.827	257.403	149.75		0	461.901	834.159	544.953
4	09502	5		0	274.532	0	116.186		0	406.496	0	0		0	290.315	30.976	0		0	668.251	0	0		19.386	273.109	111.955	136.934		0	441.988	385.811	634.53
5	09517	5		0	435.388	0	0		0	259.654	46.227	100.47		0	472.089	0	0		0	1336.18	0	307.57		0	1214.7	522.631	307.09		0	1727.33	2457.95	1695.94
6	09865	5		0	254.764	12.346	0		0	104.695	86.278	54.697		43.938	270.668	0	0		0	478.402	0	0		0	519.665	1183.93	770.961		0	477.496	873.655	799.934
7	09944	5		0	646.812	74.554	0		0	421.757	60.514	0		0	379.502	0	33.072		0	723.762	2.215	0		0	565.059	1062.06	120.304		0	1730.49	1546.32	766.534
8	22071	5		40.355	238.964	0	0		0	156.314	0	0		0	305.016	0	0		0	306.406	0	0		17.711	552.091	511.699	147.752		26.84	827.525	2788.41	1105.07
9	22101	5		0	146.264	0	0		0	229.187	12.335	24.605		0	200.013	0	0		0	194.306	0	0		0.608	380.436	780.633	195.709		0	253.869	1423.66	542.89
10	22241	5		0	249.814	6.784	0		0	263.562	0	0		0	233.285	46.579	0		52.916	351.879	369.831	127.912		20.069	327.543	821.064	370.51		0	488.61	627.096	531.616
11	22303	5		0	263.588	0	0		0	376.768	4.77	16.207		0	256.463	0	0		0	628.865	41.111	0		5.356	824.753	353.025	374.633		0	707.918	1146.73	657.855
12	22307	5		0	303.177	0	0		0	182.555	6.005	0		0	322.632	7.027	0		39.243	633.295	19.182	25.884		0	564.621	321.981	165.576		0	529.998	727.039	493.462
13	22344	5		0	1310.86	0	0		0	602.023	0	0		0	521.655	0	0		0	585.475	35.367	0		19.871	809.115	457.372	210.966		2.376	467.981	421.931	129.413
14	22364	5		0	205.058	14.169	8.178		0	252.705	5.024	0		0	234.264	0	0		0	232.458	0	0		203.426	945.176	1826.26	378.58		0	375.738	1757.48	990.269
			Mean	2.8825	379.715	71.0592	8.88314		0	321.875	58.3761	46.8372		3.13843	355.597	58.057	2.36229		6.58279	556.628	71.7126	41.1857		21.9683	648.192	728.963	275.371		2.08686	725.435	1169.47	669.089
			SD	2.8825	82.9969	42.7695	8.27459		0	38.7286	26.8271	18.7204		3.13843	39.2222	36.9622	2.36229		4.52918	79.9417	42.4328	22.8899		14.1603	76.73	146.933	48.2777		1.91159	129.599	203.741	108.484
15	8923	5		0	594.331	0	0		0	861.776	4.61	0		0	736.614	5.517	0		0	1028.23	0	0		0	1148.47	380.456	274.397		0	555.588	1019.37	1214.58
16	08639	5		0	110.76	0	0		0	271.348	10.202	14.447		0	204.195	0	0		0	300.671	0	0		7.245	217.192	490.291	252.042		0	336.164	676.059	366.618
17	08921	5		0	1059.61	11.486	0		0	562.547	133.967	220.434		0	414.168	26.249	59.289		214.324	590.197	465.914	193.408		159.54	806.779	2282.82	492.655		26.049	669.598	1869.08	1150.21
18	09140	5		0	1077.31	279.497	220.503		0	314.434	57.904	33.135		0	467.379	0	0		0	879.846	0	0		0	970.527	648.24	370.87		39.329	1450.05	2527.25	1254.4
19	09213	5		0	166.922	0	0		0	964.984	111.221	0		0	304.658	0	0		0	444.443	0	0		19.291	614.618	91.139	80.501		5.854	332.288	145.768	127.336
20	09317	5		0	997.994	380.952	88.13		0	490.584	441.007	173.313		0	366.429	195.317	123.874		0	611.706	108.623	11.933		0	1099.17	2039.58	1170.78		0	1194.43	2037.89	1955.67
21	09487	5		0	332.378	0	0		0	187.45	0	0		0	337.586	8.978	0		0	847.582	0	0		0	597.452	112.509	79.311		0	1031.7	2910.18	1211.99
22	09671	5		0	170.499	20.995	0		0	177.741	48.631	0		0	49.435	0	0		0	95.691	0	0		17.679	261.969	71.204	75.329		0	329.631	1332.17	662.051
23	09680	5		0	415.878	90.921	0		0	261.848	14.634	14.756		0	252.145	71.93	0		0	343.338	0	0		0	1007.88	1120.81	406.819		0	791.49	2388.38	851.099
24	09700	5		0	413.023	0	0		4.723	197.569	49.361	0		0	665.31	0	0		0	887.465	0	0		0	637.974	309.878	246.439		0	488.193	652.138	803.809
25	09707	5		0	606.861	199.362	12.486		0	65.027	126.007	5.406		9.01	254.23	75.222	0		0	501.086	7.023	0		0	707.873	550.81	287.357		0	523.709	1480.29	657.638
26	09883	5		0	699.414	200.488	13.153		0	214.775	0	0		0	195.851	0	3.686		0	261.262	0	0		0	454.906	392.15	236.468		0	611.882	553.348	291.616
27	09887	5		0	498.714	161.522	0		0	180.98	65.31	28.491		0	404.149	0	3.099		0	512.999	86.487	0		156.096	807.855	1357.7	329.284		0	379.954	1559.51	605.484
28	09906	5		0	316.098	2.559	0		0	548.414	36.867	18.563		0	659.387	0	0		0	1318.36	27.765	0		5.685	517.216	105.748	49.38		0	538.044	386.089	276.669
29	09923	5		0	322.976	3.942	0		0	460.076	52.176	0		0	699.05	0	0		0	661.746	0	7.728		9.461	513.337	529.793	278.154		0	399.357	825.865	361.717
30	09952	5		0	543.125	0.697	0		0	409.595	124.581	87.782		0	550.45	13.746	19.845		46.693	944.333	165.903	0		16.274	966.397	689.366	480.969		0	1840.52	1581.28	1021.37
31	09953	5		0	420.312	202.334	0		0	595.565	94.601	146.319		0	795.926	0	0		0	622.455	0	0		0	1331.29	808.239	256.549		0	711.059	1462.88	525.681
32	10711	5		0	380.568	0	0		0	630.552	95.066	100.057		0	402.843	17.918	0		0	538.871	0	0		2.843	633.756	216.895	154.389		0	635.258	1974.91	1668.3
33	22146	5		0	264.778	136.583	0		0	610.633	149.24	0		8.3	772.598	535.157	608.895		0	1724.84	402.563	435.871		20.008	767.495	264.487	225.494		0	1553.16	1296.63	726.35
34	22160	5		0	751.55	74.484	4.902		0	356.487	120.735	94.712		35.487	588.919	44.563	178.7		0	657.848	305.56	1036.2		7.345	916.953	922.644	588.182		0	953.161	1669.17	1530.65
35	22201	5		0	1334.85	638.747	1010.8		0	268.876	35.703	39.769		0	290.747	34.534	67.575		0	550.245	17.164	42.338		3.126	566.162	876.93	604.087		0	815.917	1863.88	2146.99
36	22204	5		0	198.104	3.106	0		0	129.706	0	0		59.544	320.483	0	597.292		282.642	428.146	65.09	778.536		0	310.137	60.787	39.123		0	663.324	737.825	843.06
37	22234	5		0	931.884	0	0		0	2560.57	175.188	0		0	528.483	0	0		0	1573.72	17.649	0		41.275	2840.12	1773.46	1150.86		0	2678.2	2251.22	1905.22
38	23552	5		0	272.104	0	0		0	407.238	237.695	0		8.909	179.431	0	0		0	104.632	57.734	0		0	286.98	287.565	79.57		0	394.941	1305.11	701.096
			Mean	0	536.669	100.32	56.2488		0.196792	488.699	91.0294	40.716		5.05208	435.019	42.8805	69.2606		22.6525	684.571	71.9781	104.417		19.4112	790.938	682.646	342.042		2.968	828.234	1437.76	952.484
			SD	0	68.218	32.1271	42.6164		0.196792	101.376	19.8487	12.8558		2.83025	42.843	23.1462	34.7913		14.4768	84.4537	27.052	54.6321		8.93571	107.459	128.116	61.2141		1.92626	115.613	146.647	115.453
1	03660	6		0	387.857	93.062	164.545		0	66.788	34.887	3.549		0	201.384	0	28.782		0	199.063	45.069	32.909		290.109	17.212	174.452	251.56		0	155.849	56.947	52.423
2	8623	6		0	901.057	0	0		0	747.547	0	0		0	852.224	0	0		0	689.666	0	0		2.036	857.616	34.498	5.85		0	1072.19	0	0
3	09231	6		0	467.314	0	0		0	348.89	0	0		0	273.623	0	0		0	355.519	0	0		18.321	520.931	17.876	14.356		7.086	467.019	40.484	17.202
4	09319	6		12.373	339.722	72.904	22.214		0	123.618	0	0		0	157.728	0	0		0	237.775	8.231	6.263		14.708	302.852	18.871	19.583		14.088	228.631	42.764	27.006
5	22106	6		0	267.552	0	0		0	146.047	0	0		0	189.256	0	0		2.876	268.522	0	0		18.412	236.513	16.704	16.827		3.912	232.083	42.423	18.494
6	22245	6		0	339.181	0	0		0	178.116	0	0		0	196.22	0	0		0	597.84	1.455	0		17.818	276.913	17.495	19.04		0	272.764	0	0
7	22262	6		0	532.673	8.377	0		0	183.911	22.919	50.768		0	218.456	0	0		0	376.322	80.201	40.83		20.307	248.371	126.882	18.04		5.31	394.981	570.115	17.248
			Mean	1.76757	462.194	24.9061	26.6799		0	256.417	8.258	7.75957		0	298.413	0	4.11171		0.410857	389.244	19.2794	11.4289		54.5301	351.487	58.1111	49.3223		4.34229	403.36	107.533	18.9104
			SD	1.76757	80.3471	15.1999	23.1896		0	88.2265	5.48813	7.18548		0	93.2585	0	4.11171		0.410857	70.5008	11.8838	6.6815		39.3318	100.995	24.5653	33.7528		1.95299	118.487	77.5515	6.74307

## Sheet: IL-17a data
				CYTOKINE ANALYSIS: IL-17a
				Pre-bleed					Pre-vaccination					Post-vaccination, pre-tupping					Post-tupping, pre-challenge					Post-challenge					Pre-parturition
No.	Tag	Group	Day of gestation	-83					-69					-20					50					92					113
			Antigen	Medium	ConA	EB	COMC		Medium	ConA	EB	COMC		Medium	ConA	EB	COMC		Medium	ConA	EB	COMC		Medium	ConA	EB	COMC		Medium	ConA	EB	COMC
1	9959	1		4.503	1849	5.774	12.19		0	1622	9.63	10.85		10.86	2079	16.02	101.4		4.034	3118	27.39	41.58		0	2937	0	0		0	3263	0	112.3
2	04213	1		0	1971	49.64	12.81		5.149	2303	81.14	31.31		18.23	2698	67.71	338		1.803	2460	29.78	140.4		0	1062	67.2	252.4		0	2932	162.6	535.6
3	08624	1		0.908	160.3	1.854	2.664		0	1146	0	0		0	8378	7.815	54.28		62.44	2703	87.88	111.2		0	2597	48.74	187.5		99.99	3799	59.31	223.8
4	08932	1		0	1450	0	0		1.792	4221	163.4	33.92		27.47	8706	210	8156		243.6	7949	565.2	1860		0	4331	238.3	333.2		0	13640	297.2	841.8
5	08938	1		2.016	2378	70.69	11.49		1.085	5411	38.15	33.46		0	4758	161.1	954.1		2.164	2960	23.21	282.9		75.03	5641	421.3	924.2		0	3893	107.1	261.3
6	09306	1		16.27	3542	30.29	34.92		2.223	2384	14.63	37.57		2.772	1663	12.78	32.76		57.14	9370	156.6	3282		0	3085	120.9	139.7		0	6614	175.1	535.6
7	09313	1		0	423.4	0	20.28		5.931	1412	28.66	6.099		13.73	1635	20.83	228.2		70.13	4984	141.1	1180		0	4902	144.4	329.6		0	5918	253.9	884.6
8	09328	1		11.27	4298	5.341	34.31		1.215	1125	16.6	97.76		12.34	4898	85.6	621.5		71.22	5890	188.4	555.6		0	4369	43.25	323		0	4867	26.21	230.9
9	09521	1		0	3944	3.745	0		3.03	0	19.28	4.654		2.915	2850	14.55	181.1		6.063	4454	15.32	169.7		0	4710	115.8	220.5		0	8093	75.77	406.3
10	09612	1		0	1877	13.11	13.89		3.113	2360	16.74	7.778		9.859	2841	18.14	151.9		17.88	1745	32.82	230.6		0	3029	0	106		0	4645	129.2	259.5
11	09665	1		2.34	4401	168.8	118.2		1.202	762.5	1.267	1.176		0.3964	8545	7.802	66.59		0.505	1817	54.52	210.6		0	2878	64.45	76		41.39	1424	90.96	85.27
12	09681	1		3.854	1904	9.482	2.151		5.993	2119	5.179	24.75		2.249	381.3	61.03	0		14.52	4699	60.51	366.6		0	5782	30.63	192.4		0	6200	38.44	148.7
13	09683	1		0	3409	23.8	54.39		0	10060	49.05	41.18		21.46	2438	17.36	52.97		15.41	5846	160.3	837.4		0	4518	49.77	104.7		0	11390	110.1	333.8
14	09704	1		0	2854	10.61	27.44		0.6949	4527	140.7	81.95		25.03	4189	80.65	479.4		21.57	6149	120.4	197.8		0	3237	97.09	401.2		0	9873	64.2	453.4
15	09862	1		2.935	1716	6.477	2.259		1.737	926.5	11.97	22.97		2.07	9853	12.31	115.9		25.95	1822	126.4	373.6		0	1341	46.27	60.33		0	3676	61.72	113
16	09868	1		1.935	2861	6.504	12		0	1956	0	0		2.902	1567	16.25	110		0	1318	14.43	84.24		0	2067	74.81	93.5		0	2766	193.3	434.3
17	09896	1		0	1989	34.1	43.16		6.113	1482	86.66	147.4		5.565	1996	16.24	147.5		19.18	2226	117.4	406.1		12.89	2538	225.7	316.6		0	4213	166.6	220.6
18	09899	1		0	720.3	0	1.026		0	571.6	10.46	14.63		1.339	784.1	11.91	89.23		1.359	930	15.74	63.59		0	1195	84.54	233.7		0	1300	68.38	567.4
19	09912	1		0	1881	5.314	2.421		5.888	2527	20.75	37.02		0	1522	3.261	137.5		0	803.3	27.19	52.25		0	1606	39.28	59.59		0	2269	70.35	428.3
20	09928	1		2.61	3402	47.39	16.78		0	6298	170.2	203.8		0.8559	1835	20.8	149.8		59	4773	115.4	1025		0	5540	210.4	392.5		0	5631	273.9	744.1
21	09947	1		0	1647	0	14.16		0	887.6	27.19	11.63		12.38	4002	93.65	216.1		14.37	1847	29.1	109.9		0	3724	70.65	218.6		0	5021	91.78	350.7
22	09958	1		50.07	4784	52.54	219.3		0	3958	158.9	132		23.14	4426	42.88	245.4		2.937	4264	81.42	103.9		38.24	4623	69.27	225.8		43.02	9535	155.5	351.8
23	10699	1		0	616.7	0	0		0.3619	1707	24.36	12.99		14.33	5330	166.8	274.7		90.2	7099	252.2	1786		0	3426	82.71	231.1		0	8001	352.9	661.4
24	10736	1		0	785.6	0	0		0	7280	26.7	18.26		20.44	2419	9.266	5.979		11.19	5475	59.75	183.2		164.8	5615	164.2	354.1		64.81	10750	328.5	627.4
25	21898	1		0	1802	37.28	39.72		4.925	6380	100.9	134		130.5	6380	171	1032		40.44	5378	234.5	981.9		0	3515	187.9	687.5		168.4	8716	276.8	813.4
26	22112	1		0.3986	2296	0	0		5.777	6602	13.67	16.39		8.998	4637	5.032	56.24		89.22	8608	78.67	191.4		0	4785	91.4	221.4		40.08	8545	98.79	337.5
27	22155	1		0	966	3.421	0		0	2795	19.52	13.97		0	3986	0	110.1		1.634	4178	179.5	131.7		0	5216	206.4	253.1		0	7024	358.3	695
28	22159	1		26.81	2401	118.9	41.22		0	3449	77.04	58.95		0.5368	1814	71.02	59.12		86.85	2774	205.7	545.8		0	3510	205.3	263.8		0	2691	34.34	77.75
29	22224	1		3.854	1095	7.073	11.87		0	841.5	4.746	40.14		0	1101	51.67	2.94		2.867	1938	4.601	49.43		0	3046	34.42	171.4		0	2629	0	177.2
30	22239	1		110.6	3895	273.8	195.2		0	2398	15.21	2.056		29	6507	695.2	100		12.83	5531	60.42	772.1		0	5049	277.6	879.6		0	7082	476.4	790.6
31	22246	1		14.39	2998	16.4	39.31		8.627	3109	134	450.7		3.389	2580	126.5	119.5		0	3188	102.6	182.7		17.81	3258	166.4	343.2		0	4258	170.4	542.9
32	22311	1		3.286	5110	13.17	13.33		0	2752	28.09	8.059		5.521	1920	19.6	190.3		9.794	3840	58.61	134.4		0	5173	116.9	415.3		0	5031	175.1	672.4
33	22349	1		0	4545	14.47	4.557		0	3939	10.34	12.69		0.9963	3653	10.96	132.2		10.96	3116	61.47	197.5		0	4969	150.9	338.9		0	5607	222.4	658.7
34	22377	1		0	2770	21.37	9.537		7.032	4344	30.1	14.83		0	3333	0	100.1		4.24	3176	58.7	144.3		10.3	9137	54.24	219.7		0	3651	32.58	208.9
35	22386	1		0	1562	127.7	110.9		1.028	1509	74.51	72.47		18.44	1311	30.18	104.8		13.72	4927	109.5	1186		0	2738	157.8	324.1		0	5540	189.4	200.7
36	23501	1		11.27	1993	36.19	16.91		0	2404	2.612	17.91		24.97	4070	136.4	495.9		5.014	2616	115.7	289.2		18.26	1656	133.9	285.3		0	4322	131.4	505.2
37	23562	1		2.61	6833	32.32	21.1		0	0	74.23	94.78		23.79	5239	106.6	289		3.828	5199	90.96	142.2		0	2362	59.87	92.36		0	4121	36.8	178.5
			Mean	7.42852	2535.56	34.4939	31.8696		2.02547	2942.96	47.1376	53.8681		12.9337	3729.04	71.7471	433.364		30.2786	4057.01	106.556	515.589		9.37028	3784.17	120.908	285.33		12.7136	5712.97	154.326	432.176
			SD	3.36584	249.904	9.41258	8.51729		0.435768	376.87	8.50595	13.9152		3.72617	401.114	20.2346	224.157		7.74317	358.56	16.928	111.366		5.04054	276.266	14.3097	32.725		5.76719	485.363	18.7472	39.3517
1	21855	2		0.652	2489	8.337	7.428		0	1680	0	10.35		2.494	1465	22.87	108.4		0	1608	15.85	28.37		0	2527	101.4	426.6		0	4023	11.11	195.1
2	04408	2		0.843	1584	35.92	2.64		0	2261	0	0		0.9031	2074	6.117	64.83		0	1652	18.47	58.42		0	998.6	0	0		12.67	2262	48.46	131.9
3	08625	2		5.051	5442	112.6	63.64		11.05	6619	31.01	75.47		46.97	5579	276.4	0		10.81	3063	11.16	140.8		0	5738	38.91	314.3		0	2968	76.46	163.4
4	08927	2		4.384	3953	9.889	0		0	5193	167.5	66.82		4.43	1796	13.8	101.6		0	1894	27.89	37.77		0	3151	0	0		0	4889	170	635.6
5	08933	2		3.024	3524	57.83	25.61		0	1754	37.69	49.16		3.029	2330	241.6	243.8		4.249	1854	114.5	215.8		0	2198	39.82	193.5		0	3145	137.1	390.6
6	08939	2		0	3957	246.3	0		0	2075	0	0		0.5887	3061	5.344	48.84		0	1104	6.185	114.7		0	3537	0	149.1		0	2270	0	54.2
7	09315	2		2.357	224	0.706	1.638		0	1414	19.14	0		9.386	1591	84.81	172.9		5.023	1684	29.17	157.8		0	3258	108.5	291.9		0	3184	159.3	261.3
8	09329	2		1.558	410.9	7.936	0		0	4057	59.82	48.12		27.33	2491	30.5	181.5		0	1776	9.876	40.27		0	2520	0	38.01		0	2373	33.32	36.11
9	09333	2		0	503.8	4.635	3.371		0	768.7	0	0		24	1661	97.95	353.7		0	1330	8.611	56.25		0	1537	0	0		26.94	1460	61.22	139.7
10	09650	2		0	1571	69.61	7.67		0	869.8	37.79	29.19		12.56	1371	48.77	368.1		6.185	1494	3.459	10.13		0	1158	35.1	80.37		35.32	3174	128	287.7
11	09668	2		32.36	202.4	7.759	0		3.253	429	25.75	29.78		38.36	4876	96.94	588.7		4.934	966.8	56.68	30.02		0	694.2	12.79	41.06		0	1514	76.27	174.6
12	09690	2		1.158	1045	6.493	7.001		0	1847	19.64	34.56		47.56	3418	126.1	1637		3.336	1683	74.12	226.3		55.29	3003	199.8	364.1		0	3495	97.91	173.8
13	09692	2		0	1391	3.877	2.757		0	2628	37.82	16.51		24.31	1548	46.09	177.4		0.7586	914.6	0	0		0	1730	0	0		0	1629	0	44.41
14	09861	2		0.333	3522	7.241	3.37		0	1632	0	0		1.795	1552	15.96	93.65		0.4968	1582	18.02	55.6		0	2294	18.13	101.1		0	3933	95.4	170.4
15	09873	2		1.318	2073	51.39	7.642		0	1893	15.65	46.38		48.41	1703	84.35	471.7		0	2610	119.1	300.6		0	2785	127.4	332.3		0	2385	123.4	651.1
16	09880	2		0.759	3846	5.185	0		0	859.8	0	0		0	3005	4.954	27.6		0	980	0	0		0	5135	0	0		0	4532	0	38.3
17	09914	2		0	1696	12.22	8.284		0	1243	9.814	0		8.32	1961	86.62	320.7		17.85	3674	23.29	186.2		0	3484	30.27	70.98		0	1963	56.97	167.1
18	09932	2		0	1103	37	9.358		0	2274	25.68	15.67		11.36	1458	30.55	164		9.806	1019	24.4	113.2		0	1820	16.49	12.4		0	3920	56.51	252.4
19	09948	2		2.304	3627	152.8	11.66		0	971.1	0	0		13.02	2518	49.68	426.2		0	2570	6.916	105.6		0	2356	58.09	166.7		0	1958	28.52	83.32
20	09960	2		1.984	4811	43.8	10.88		0	2898	14.83	50.94		0.7538	693.3	17.98	128.2		17.2	6637	139.2	351.3		0	3669	249.2	223.6		131.4	8430	366.8	957.6
21	21996	2		2.011	1581	3.13	0		0	704	0	0		0.7031	1037	27.23	161.4		0	1495	33.85	175.4		0	2407	159.9	162.9		0	5798	464.8	1118
22	22116	2		0	1061	6.574	1.068		0	2534	50.39	26.02		10.87	2778	71.41	263.6		0	2251	15.76	70.37		0	4049	76.04	260.2		0	3746	117.2	329.5
23	22162	2		1.517	1017	0	7.305		0	1514	0	0		97.02	2430	50.07	485.8		0	1533	33.42	99.34		0	4169	59.33	515.4		0	3792	93.68	282.3
24	22166	2		0	462	42.41	22.72		0	3673	112.8	24.19		16.34	147.8	239.7	761.1		0	1647	204.1	1266		0	1825	107.6	371.2		0	2945	167.2	528.3
25	22227	2		0	1198	12.14	0		0	2761	0	0		1.173	4548	41.1	59.11		0	1900	1.822	30.86		0	3587	0	189.8		0	4268	49.97	288.6
26	22271	2		0	1800	1.854	2.753		0	1362	0	0		1.18	2651	3.385	10.54		0	1636	13	8.745		0	3898	72.82	142.1		17.44	4625	290.3	891
27	22272	2		0	4143	75.15	81.05		1.028	6654	34.07	21.37		56.05	5912	216.4	NaN		4.841	2146	19.55	150.3		0	4108	114	456.7		0	5717	35.96	177.6
28	22354	2		0.386	2216	30.85	23.05		0	1054	9.855	0		0	4435	131	368.5		1.406	4222	84.03	221.3		0	2442	33.03	114.9		14.56	10850	430.1	1123
29	23161	2		1.505	2168	0.652	3.477		0	1896	0	0		5.196	1936	248.5	171.8		0	1107	7.912	40.9		0	1775	24.22	122.2		0	2084	17.28	227
30	23502	2		0	1414	3.626	0		2.376	5810	47.08	73.65		6.126	2156	33	153.6		8.571	2108	33.23	154.9		0	3623	361.3	498.8		0	3542	35.51	223.9
31	23681	2		5.585	1360	11.31	6.413		0	2334	35.61	28.21		0.5889	1248	92.29	267		0	781	1.39	74.42		0	395.2	0	24.56		0	3867	60.7	258.1
			Mean	2.28123	2096.87	35.3629	10.4452		0.590233	2399.41	26.398	21.2013		17.2778	2465.5	83.9533	285.271		3.18221	1977.11	37.9704	149.776		1.843	2778.13	64.758	174.606		7.94433	3690.6	115.945	342.028
			SD	1.07563	266.932	9.81757	3.35307		0.38497	311.23	6.66186	4.49065		4.13794	254.741	14.8778	59.0571		0.922509	215.778	8.89947	41.8116		1.843	232.168	15.5572	28.6642		4.55143	367.913	22.1163	57.2757
1	09066	3		0	6904	3.765	11.06		3.007	4119	40.38	28.64		6.597	7122	105.7	274		3.687	6713	42.59	67.55		0	2974	0	0		0	4775	125.8	234.7
2	09327	3		0	1273	14.21	7.608		0	1445	0	16.07		12.85	4727	59.55	282.4		9.01	4210	138.2	257		0	4687	108.5	84.91		0	6299	98.56	159.2
3	09879	3		0	3051	24.63	12.11		0	3553	16.35	0		0.6012	159.3	9.33	17.51		0	1889	131.4	74.8		0	2950	0	74.62		0	5005	22.19	94.4
				0	3742.67	14.2017	10.2593		1.00233	3039	18.91	14.9033		6.68273	4002.77	58.1933	191.303		4.23233	4270.67	104.063	133.117		0	3537	36.1667	53.1767		0	5359.67	82.1833	162.767
				0	1661.91	6.02321	1.35988		1.00233	813.576	11.7268	8.28821		3.53618	2042.32	27.8279	86.9305		2.61522	1392.9	30.7993	61.977		0	575.042	36.1667	26.7538		0	474.336	31.0102	40.5404
4	05042	3		0	5262	35.98	72.17		0	2489	25.79	47.12		9.164	2327	153.3	734.4		7.643	3103	189.1	843.2		0	2201	117	304.5		0	8749	425.6	421
5	05043	3		0	1429	2.205	0		2.401	2181	13.95	11.43		2.793	2242	60.25	347.8		6.119	1072	37.54	113.4		0	3825	105.5	238.7		0	2389	102.1	132.3
6	06371	3		0	1278	0	0		6.959	1314	13.68	9.856		0	1121	25.62	212.4		0.3256	861.8	5.183	45.84		0	1296	32.51	210.4		0	1815	39.77	95.68
7	08633	3		2.124	1027	4.862	2.687		0	866.7	0	0		10.39	2090	59.92	264.4		35.35	3026	53.69	216.8		0	3083	31.17	114.7		15.11	4689	102.5	234.5
8	08917	3		0	3896	0	0		1.664	4160	57.84	7.98		1.11	2006	7.613	47.19		4.953	4733	67.98	294.8		0	3915	148.5	271.5		0	5694	115.5	696.3
9	08928	3		0	3703	2.457	0		1.585	3815	115.7	54.19		14.66	6311	290.7	753.8		6.222	5997	79.74	704.2		0	4176	79.68	75.24		0	9588	197.7	500
10	08940	3		0	7025	20.79	2.753		0	5280	62.26	91.28		2.553	5916	117.3	352.4		18.47	1202	132.5	503.7		0	6616	174.9	391.9		0	9332	169.5	419.7
11	09338	3		0	1873	0	0		0.9415	3845	11.04	6.587		0.6373	7769	18.65	202.5		9.014	7459	78.4	184.4		0	4605	97.13	310.3		41.33	7478	148.6	265.5
12	09360	3		0.6509	511.1	10.82	5.703		0	1161	16.39	18.5		74.49	2781	252.7	755.1		0	1665	63.02	208.8		0	1389	39.42	78.52		17.38	2039	138.2	569.7
13	09661	3		0	2417	11.97	16.54		0	1763	0	17.19		1.318	1551	29.09	138.1		99.55	7787	359.6	2655		0	2708	337.2	301.7		0	11260	1896	2724
14	09672	3		0	2996	0	0		0	2704	34.2	31.41		80.55	2288	10.22	165.6		6.899	1512	31.33	154.2		0	2838	0	29.32		0	5778	207	255.2
15	09674	3		0	1146	5.446	0		5.303	4020	179.3	83.25		1.646	2709	65.06	161.2		0.3764	1029	11.38	39.32		0	3413	24.08	97.55		0	1778	79.86	107.9
16	09695	3		0	859.5	12.09	15.24		0.3115	1610	5.912	10.46		3.704	932.7	5.118	25.68		6.671	1335	14.01	32.17		0	990.6	60.27	29.32		0	2017	91.58	66.21
17	09698	3		0	2070	27.17	3.961		0	2394	15.63	0		1.306	1473	5.737	87.42		0	1513	0	4.021		0	2187	144.2	214.6		0	3739	65.5	103.8
18	09872	3		2.107	2916	2.809	5.365		0	2943	29.62	62.13		7.448	1246	41.42	144		112.1	5160	125.6	790.9		0	4901	89.23	260.8		0	8289	219.7	663
19	09888	3		0	5859	14.27	0		10.18	4425	65.03	92.3		1.409	4962	23.52	109.1		15.06	6566	129.1	648		0	3686	62.82	102.3		0	8265	59.79	184.7
20	09902	3		0	2834	253.1	112.6		0	3223	21.14	0		5.357	2066	49.14	189.3		0	2785	0	182.4		0	2588	62.48	103.3		0	2956	73.57	175
21	09930	3		0	3675	22.65	0		0	2321	0	0		29.92	2740	15.66	96.11		0	1712	4.894	10.42		0	5773	0	84.17		0	5193	0	24.2
22	09936	3		1.551	831.4	8.6	7.594		33.01	1091	15.45	12.43		12.58	1714	167.3	289.8		0	1184	42.81	129.3		0	1383	57.97	369.8		0	1962	409	1849
23	09938	3		5.6	551	7.032	0		0	1838	15.17	0		7.066	1836	9.319	87.7		13.15	3120	31.16	360.2		0	2432	39.12	52.77		0	2020	47.44	72.25
24	10706	3		0	3105	10.96	5.477		0.9678	1995	37.82	10.67		0.6622	965.8	6.358	20.32		3.125	3097	105	221.6		0	3527	69.62	189.8		0	3966	91.18	141.9
25	22000	3		0	518.7	0	0		9.47	1507	47.21	57.73		11.23	1881	85.48	303.6		7.275	1313	136.8	217.8		0	1589	81.51	217		0	2769	56.72	74.2
26	22026	3		0	4418	6.152	5.647		0	1782	13.42	0		16.6	3057	170.6	276.7		13.49	6857	387	877.7		0	6001	295.5	466.3		48.64	7979	182.5	301.7
27	22123	3		0	777.9	0	0		3.099	3121	60.65	43.37		2.406	4272	38.08	357.1		5.991	4558	135.3	253.8		0	2042	40.42	120.6		0	3998	212.3	569.1
28	22164	3		1.023	1051	1.875	1.184		0	2194	0	0		0.902	2163	0.5543	22.95		3.188	4642	23.74	148.7		0	4670	0	31.43		0	5046	29.34	270.1
29	22168	3		0	1525	0	0		0	897.6	0	0.7183		0	3650	36.57	245.1		0	3748	33.1	242.2		0	4590	124.5	280.9		0	6688	143.5	473.7
30	22228	3		1.545	3755	101.7	32.93		0	2530	48.61	42.91		108.1	3913	140.3	1588		8.149	4612	225.7	1077		0	4380	138	399.3		0	3791	207.1	508
31	22275	3		0	3649	0	0		2.243	4312	42.25	51.25		4.992	3244	80.76	650.9		2.845	333.3	132.2	658.8		0	2763	21.7	75.7		0	5041	134.8	424
32	22282	3		0	3249	0	0		7.781	3773	58.48	83.12		2.693	867.3	18.65	63.88		10.29	4821	174.5	0		0	1859	74.91	142		0	5707	62.78	229.8
33	22325	3		0	2821	0	0		0	1301	7.489	4.26		14.19	1352	157.5	583.2		3.955	1845	40.87	771.9		0	2676	45.95	124.8		0	1553	0	38.34
34	22357	3		0	5392	7.409	0		2.941	2989	40.45	6.296		11.48	4029	74.56	168.6		2.004	6954	277.7	1827		38.18	8702	249.4	784.4		0	7993	119.6	646.9
35	23164	3		0	3567	60.74	20.82		1.178	2522	59.11	67.94		1.372	1637	25.43	86.95		7.674	5488	149.4	984.5		0	2333	85.46	151.6		0	6018	61.2	212.3
36	23538	3		0	0	287.8	56.37		25.79	6365	250	184.7		64.58	6776	849.4	1841		21.72	7654	389.6	1665		0	0	197.1	315.8		0	10740	226.7	1010
37	23647	3		0	1858	13.61	0		3.191	4249	22.63	3.455		1.97	4604	111.8	457.3		0.5541	4977	47.68	147.7		0	5421	54.53	253.6		0	4789	147.6	271.2
			Mean	0.429438	2583.69	27.4264	10.7953		3.50046	2734.74	40.7712	32.7215		14.9788	2896.82	94.2259	347.929		12.7107	3638.86	109.283	506.317		1.12294	3369.37	93.5818	211.606		3.60176	5326.71	184.242	433.27
			SD	0.189529	296.48	11.1516	4.15164		1.23684	227.517	8.87781	6.94534		4.49568	305.155	26.0445	69.9931		4.25653	392.523	18.6934	101.568		1.12294	311.135	13.778	26.7422		1.9263	483.934	54.4209	91.5823
1	08637	4		4.165	1525	42.49	64.8		0	1834	0.9154	7.997		66.75	2474	19.87	183		13.14	2418	71.98	191.7		0	1369	98.52	108.7		0	2910	69.79	87.68
2	08920	4		9.419	1487	4.3	12.14		0	1595	8.332	9.457		6.891	1717	24.82	268.8		4.319	1271	0	30.49		0	876.9	0	72.27		0	1232	0	101.8
3	08936	4		2.217	2725	10.95	3.625		0.4678	4252	18.41	2.433		12.63	7406	190.2	791.8		0	5033	50.42	119		0	4089	84.63	313.2		0	4667	109.8	331.8
4	09340	4		0.7715	1114	1.275	0		1.817	1022	0	0		2.442	4051	26.61	65.45		0	2831	0	0		0	2524	0	46.95		0	5638	110.5	255.4
5	09699	4		1.335	1435	35.25	31.64		0	1446	11.74	13.47		7.941	1837	40.79	147.1		2.812	1689	21.44	50.87.		0	790.1	0	38.09		0	5854	141.3	534.6
6	09933	4		0	656.4	9.358	18.66		1.681	2169	28.6	8.931		6.579	1165	2.775	39.5		0	892.5	0	0		0	1251	0	30.84		0	3564	37.5	267.6
7	22133	4		1.2	1267	20.58	4.495		0	1015	0.6988	0		0	1483	7.37	60.48		0	878.3	2.027	33.24		0	608.2	0	70.49		271.2	1538	96	117.7
8	22136	4		1.728	2470	6.869	3.242		0	2419	47.24	19.61		3.074	3141	46.42	177.7		1.747	2001	145.7	121.6		0	2100	0	0		0	4005	28.88	84.68
9	23178	4		1.155	4033	18.48	12.39		0	1989	20.32	0		3.197	1853	68.25	277.8		0	1528	11.22	13.58		0	1902	23.41	52.52		0	4327	54.82	190.9
				2.44339	1856.93	16.6169	16.7769		0.440644	1971.22	15.1396	6.87756		12.1671	2791.89	47.4561	223.514		2.44644	2060.2	33.643	63.7012		0	1723.36	22.9511	81.4511		30.1333	3748.33	72.0656	219.129
				0.952963	346.229	4.71801	6.8312		0.252723	326.886	5.20032	2.29539		6.93441	649.861	19.0631	76.6442		1.43569	430.882	16.3956	25.1611		0	364.973	13.2684	30.677		30.1333	542.674	15.2858	49.4537
10	03658	4		2.154	2742	14.54	6.441		0	2077	26.05	26.95		4.17	2577	70.8	278.5		4.425	1707	33.6	73.56		0	2859	45.56	87.73		0	2092	30.14	86.38
11	06392	4		0	318.7	4.297	3.775		6.291	1155	4.271	15.44		35.75	1625	85.83	153.1		0	1856	0	44.73		0	1939	0	146.6		0	4024	126.6	278.1
12	08536	4		12.1	4301	44.26	54.58		14.47	4306	61.33	145.8		39.13	5372	37.75	254		0	6000	91.26	199.3		0	4280	189.4	229.5		0	3198	0	110.1
13	08929	4		3.36	2901	22.34	16.3		0	2354	52.13	28.44		5.483	6732	277.8	621.3		0	3239	71.19	183.1		0	4209	236.8	392.7		0	2094	126.2	176
14	09085	4		0	2161	12.28	1.052		0	1448	22.19	11.53		11.49	3506	90.82	199.6		0	2688	41.24	74.42		0	3545	48.02	148.2		0	4029	35.48	135
15	09311	4		3.715	1264	20.41	14.09		0	893.6	8.595	6.148		0	793.2	25.29	100.8		0	558.3	0	0		0	458.6	15.68	48.51		99.08	98.25	54.05	201.3
16	09359	4		1.493	1779	43.89	4.405		0	1673	88.86	49.82		21.32	2476	134.6	734		7.928	2280	60.62	173		0	1003	43.76	341.1		0	3267	143.3	452.5
17	09453	4		2.995	28.69	1660	33.05		0.4245	2743	43.92	10.48		108	2839	129.3	759		23.51	2640	134.1	385.3		0	2751	202.9	438.9		0	3774	590.5	1124
18	09666	4		0	107.2	0	0		0	1114	25.71	0		4.785	1885	13.73	29.47		0	922.6	0	7.972		0	960	0	94.74		0	2019	15.36	61.41
19	09678	4		0	4772	13.65	15.15		0	4252	48.99	54.45		0.7199	5979	22.76	97.79		2.658	4330	12.97	89.99		0	4682	222.4	478.7		0	4724	75.5	147.6
20	09864	4		1.664	3014	12.6	4.945		11.9	3058	82.21	63.47		0	3789	35.85	250.7		0	2905	27.98	76.36		0	3534	55.82	171.4		0	5781	280.3	355.7
21	09875	4		2.741	2015	19.37	6.298		8.303	10280	168.7	236.4		13.92	4465	54.65	0		30.57	7569	114.2	1322		0	3620	121.6	274		0	4570	110.4	347.5
22	09884	4		0	1851	14.11	3.669		0	1727	34.27	14.98		9.119	1774	8.117	32.62		0	3099	28.41	57.9		0	2267	99.83	129		0	1949	34.89	86.56
23	09901	4		6.116	1525	6.751	4.008		0	1520	47.72	107.5		43.49	1515	78.92	186.1		8.965	2087	66.35	142.6		0	804.9	0	0		0	3282	230.3	306.4
24	09915	4		3.385	4311	24.58	25.58		0	8377	2.795	33.31		72.67	12040	224.4	1748		0	8822	37.56	157.7		0	6509	19.92	171		0	8190	123.2	821
25	09943	4		1.021	403.9	9.706	4.855		0	1391	19.53	13.02		10.08	1782	20.11	137.7		0	1403	19.51	115.5		0	579.6	24.1	97.01		0	1594	90.25	438.7
26	09945	4		4.287	2562	13.6	18.84		0	1499	2.051	0		6.683	2557	35.19	152.3		0	1316	6.019	110.8		0	1764	23.34	149.3		0	1556	0	0
27	10708	4		3.34	1319	41.63	14.22		0	2220	2.115	10.04		25.76	5069	37.71	1114		0	1218	0	24.16		0	2779	84.32	122.2		0	3668	0	20.64
28	22005	4		2.174	822.7	37.21	13.32		0	1014	2.372	1.572		27.18	2389	143.9	720.1		0	2325	123.9	288.7		0	2569	0	128.1		0	3423	139.1	250.5
29	22074	4		4.494	3246	85.13	2.948		12.02	2918	127.3	89.41		35.29	5338	116.1	765.9		5.325	6113	81.87	228.3		0	4211	160.4	426.2		0	3783	85.38	252.7
30	22172	4		0	1203	1.077	0		0	4012	8.666	11.69		11.29	4485	4.845	94.22		0	1887	21.1	173.8		0	2920	0	108.8		0	2453	0	34.97
31	22178	4		2.831	4907	0	1.066		0	5622	5.944	19.31		0.3542	3156	9.876	149		0	7480	72.89	216.9		0	4001	0	40.36		435.8	8050	146.2	299.9
32	22232	4		2.696	5151	309.4	227.2		0	3354	2.622	1.551		21.81	6263	160.6	586.2		0	4422	153.9	547.6		31.25	2614	166.8	352.2		0	4895	230.4	923.5
33	22276	4		9.509	6545	131	74.74		3.36	3849	159.9	56.21		0	4822	193.5	1097		0	2377	228.2	896.1		0	2205	126.1	203.5		12.57	4970	390.5	586
34	22299	4		0	2269	19.08	5.806		0	2138	78.59	22.21		5.068	3865	135.9	254.2		0	2050	49.8	118.5		0	3811	87.33	510.8		0	3625	39.05	242
35	22333	4		0	3668	1.845	1.566		13.06	1367	0	0		0	1158	6.133	49.82		0	1533	31.85	65.35		0	2165	0	0		0	0	2609	124.4
36	22361	4		1.082	588.6	3.551	1.522		1.691	7206	14.42	13.81		0	7206	32.33	63.81		3.939	4221	83.09	175.9		0	3585	0	10.71		0	3977	71.08	420.9
37	23549	4		1.843	301.2	3.73	12.98		0	2182	16.1	21		1.912	2224	31.2	125.7		0	1818	12.35	119		0	1424	37.35	60.78		0	2003	15.43	232.5
38	23656	4		0	1649	31.92	3.595		1.436	1255	14.99	0		118.6	7107	566.5	1812		149.8	5877	226.5	1583		48.89	3800	249	687		0	4295	101.2	343.5
			Mean	2.51724	2335.38	89.7227	19.8621		2.51571	3000.16	40.4256	36.7083		21.8646	3958.21	96.0176	433.342		8.17655	3267	63.1193	263.846		2.76345	2822.38	77.9459	208.588		18.8776	3495.97	203.235	305.509
			SD	0.530471	318.558	57.1689	8.02877		0.864893	428.167	8.67217	9.6457		5.68125	452.194	21.3757	91.3217		5.22902	407.795	11.5755	69.8967		1.96814	260.643	15.2928	32.4756		15.2791	350.215	89.1962	49.9561
1	03659	5		0	0	0	22.97		2.617	2045	58.66	59.71		2.189	1369	118.8	13.38		0	880.7	42.64	0		0	2295	48.82	151.3		0	3050	0	95.94
2	08931	5		7.83	3525	220.9	9.382		6.875	1542	295.5	174.1		1.26	2453	202.7	2.696		0	2555	255	84.67		0	2478	628.6	333.3		0	2379	82.74	83.16
3	08937	5		3.563	2129	58.75	4.634		2.832	3083	39.38	84.9		0	1675	8.461	5.313		139.1	3641	359.3	522.4		0	2629	13.05	0		0	2705	85.66	157
4	09502	5		4.91	1519	36.08	12.41		0	2195	19.31	18.92		9.524	1909	56.73	3.689		0	3869	63.96	0		0	4071	63.53	30.83		0	4919	149.6	286.9
5	09517	5		0	3880	0	1.293		0	2052	40.86	127.1		1.159	1315	0	0		0	4493	0	179.4		0	3373	0	21.5		0	2680	27.62	114.2
6	09865	5		3.019	2767	27.08	14.77		5.915	2339	60.54	45.2		28.54	2022	3.254	4.354		0	1418	0	0		0	3368	80.75	256.2		0	2559	53.03	126.7
7	09944	5		3.703	3770	30.4	20.14		1.301	4908	20.77	16.24		4.218	1588	14.8	30.14		0	2017	32.91	0		0	5461	47.3	62.16		0	3021	70.02	363.4
8	22071	5		0.5185	1128	13.86	1.842		0.3964	481.6	1.179	1.031		44.03	1404	8.316	7.641		7.001	2175	5.74	0.8237		0	1953	71.82	31.19		0	2424	218.1	257.6
9	22101	5		1.167	1674	12.6	1.257		0	2257	8.316	5.863		1.142	2373	5.811	0.7376		0	1229	0	0		0	3126	37.68	53.65		0	3976	176.4	206.2
10	22241	5		7.245	2786	44.32	11.62		0	3989	46.15	30.3		5.079	5486	108.6	34.04		152.1	6950	350.4	255.5		0	6013	309.6	341.2		0	7146	511.2	526.9
11	22303	5		5.953	3496	8.247	10.65		5.637	2309	22.29	54.72		11.66	4777	23.68	7.649		0	8860	70.31	0		0	3680	25.49	129.1		0	4691	42.11	36.5
12	22307	5		4.099	0	10.41	3.389		0	2440	13.05	23.93		1.902	0	28.65	313.36		0	5336	0	13.64		0	4747	44.95	192.2		0	2479	97.4	224
13	22344	5		2.297	3480	4.884	2.726		0	833.5	0	0		11.15	8703	1.663	2.178		11.67	7456	42.91	16.41		0	8425	0	70.28		0	6579	0	34.54
14	22364	5		6.171	3856	10.44	17.35		0	2203	0	1.473		0	2766	4.973	0		0	4064	0	0		0	5034	102.4	49.45		0	5372	48.29	217
			Mean	3.60539	2429.29	34.1408	9.60236		1.82667	2334.08	44.7146	45.9634		8.70379	2702.86	41.8884	30.3698		22.1336	3924.55	87.3693	76.6317		0	4046.64	105.285	123.026		0	3855.71	111.584	195.003
			SD	0.698006	367.699	15.1029	1.95984		0.6795	300.668	20.0722	13.8376		3.39667	594.461	16.1486	21.9538		14.027	662.125	35.0701	40.3132		0	470.686	45.1422	30.9432		0	433.766	35.1082	36.1741
15	8923	5		3.824	283.6	5.475	4.837		0	2323	5.772	0		3.352	2104	18.34	19.15		0	2707	0	0		0	5251	0	0		0	3603	0	0
16	08639	5		4.128	430.8	4.026	3.274		0	1302	14.21	34.98		0	7715	5.952	13.55		0	1441	0	15.72		0	2002	16.35	69.49		0	1894	99.38	320.2
17	08921	5		4.157	2803	30.77	34.74		27.49	3567	123	133.3		7.623	1750	29.98	63.96		142	6750	330.8	503.9		171.9	6697	182.7	407		20.13	6954	221.1	538.3
18	09140	5		22.04	9710	711.8	643		2.088	2723	183.8	171.3		11.97	2547	18.63	71.24		11.7	2114	32.4	38.62		0	2622	161.7	258.6		68.25	4421	140	293.4
19	09213	5		5.431	1728	14.46	20.29		1.796	2831	24.83	33.84		5.6	1635	2.937	21.79		0	3349	0	0		0	3384	0	0		0	2271	0	0
20	09317	5		1.275	3232	45.18	38.8		2.694	2377	90.78	130.7		16.67	2448	29.36	88.45		0	1428	91.67	76.71		0	3591	100.5	219.2		0	3879	65.31	270.8
21	09487	5		0	3655	10.21	11.78		0	5695	8.433	3.263		2.273	1234	5.642	5.947		0	3923	0	0		0	2985	45.91	0		0	5917	214.4	725.9
22	09671	5		6.737	626.4	30.11	11.2		13.93	2210	31.41	17.53		0	694.3	0	0		0	1647	24.73	0		0	1646	0	0		0	2909	27.15	82.04
23	09680	5		4.261	4497	80.45	32.29		0	1522	63.2	32.39		2.172	2342	14.49	31.93		0	1439	19.82	47.89		12.35	4820	267.7	456.2		20.42	5233	289.6	449.7
24	09700	5		9.352	1692	9.643	5.765		0	1756	12.99	0		8.655	2757	0	0.5881		0	1510	0	43.14		0	1936	0	0		0	1915	16.62	0
25	09707	5		2.246	4443	73.15	15.58		6.797	1880	79.56	47.21		13.38	7488	64.34	23.6		0	2998	27.68	0		0	5586	11.07	59.23		0	5997	57.91	64.48
26	09883	5		0.3402	2609	22.19	13.85		0	1761	1.804	2.617		2.071	2481	4.337	15.12		0	1857	0	0		0	3612	34.7	62.2		0	3478	102.7	24.99
27	09887	5		6.186	806.6	66.16	16.02		6.488	4230	73.06	41.25		8.579	3109	9.091	61.41		0	3730	110.3	94.59		139.6	1899	67.73	256.2		0	2279	53.32	187.1
28	09906	5		7.259	3443	37.8	23.41		8.75	5410	35.76	110.2		10.6	5410	23.16	15.86		0	3453	0	0		0	2151	16.23	47.58		0	2357	111.7	60
29	09923	5		10.88	672.6	6.49	5.258		0	596.6	6.475	4.948		0	1939	0	0.753		0	2631	0	0		0	1111	0	56.05		0	2937	0	14.61
30	09952	5		6.055	3086	11.14	13.78		5.407	2764	80.99	33.98		8.868	1790	34.74	41.23		83.31	4132	20.48	42.32		30.45	3119	38.93	84.46		14.86	4423	46.38	92.84
31	09953	5		0.4839	3659	41.19	8.93		5.488	1714	16.77	90.78		14.13	2620	4.947	8.394		0	1374	0	0		0	2530	0	43.7		0	2259	38.47	18.05
32	10711	5		12.82	1830	10.78	6.722		0	7926	88.73	68.08		3.3	2906	27.78	26		0	7660	22.86	43.73		0	5504	39.1	125.9		0	10440	281.8	931.2
33	22146	5		8.364	2909	68.41	45.91		0	3217	42.3	1.46		17.49	4836	128.6	107.9		0	5390	85.95	125		0	4431	20.79	0		0	5503	385.4	275.9
34	22160	5		6.897	1249	40.51	11.49		0	5397	157.3	145.2		53.32	5392	90.78	126.9		0	8162	287.8	486.7		52.94	3357	144.2	125.6		0	6263	90	177.5
35	22201	5		1.796	3968	310.8	1413		3.263	2373	94.69	67.39		23.59	2298	93.47	147.8		0	2664	54.55	113.7		110.8	4745	239.5	474.2		0	5607	302.5	1039
36	22204	5		5.91	1292	6.215	5.634		0	848.3	1.447	4.193		36.8	2043	10.69	119.4		24.03	3422	33.53	87.38		0	2194	0	0		0	2885	42.18	155.2
37	22234	5		0	3157	0	0		0	1838	73.52	15.78		1.48	7638	4.235	1.126		0	4336	0	0		0	2975	18.67	0		0	6629	28.89	124.2
38	23552	5		0.466	3638	0	0		0	981.4	1.12	0		0	2304	1.953	3.254		26.26	3071	33.97	40.93		0	3012	0	56.96		0	2610	26.75	105.6
			Mean	5.4545	2725.83	68.2066	99.3983		3.50796	2801.76	54.6646	49.5996		10.4968	3228.35	25.9773	42.3063		11.9708	3382.83	49.0225	73.3471		21.585	3381.67	58.5742	116.774		5.1525	4277.62	110.065	247.959
			SD	1.02012	405.477	30.7636	62.8613		1.27979	363.495	10.4361	10.8445		2.5829	417.282	6.98947	9.24978		6.73909	394.802	17.6291	27.7139		9.89207	295.164	16.4558	30.4987		3.02882	428.107	22.7806	59.732
1	03660	6		12.27	673	28.15	116.1		2.625	648.5	40.31	53.37		46.79	1966	33.99	48.79		15.6	3102	42.3	104.2		0	2891	51.95	150.8		0	3807	0	49.92
2	8623	6		0.3983	2377	0.9461	0.8258		0	1555	1.071	0		0.4814	2750	9.582	5.136		5.619	1993	4.55	23.51		0	3270	0	0		0	7824	0	0
3	09231	6		1.441	1960	6.901	8.476		0	2140	3.436	5.78		9.617	6064	7.693	31.37		8.593	3440	15.29	18.43		0	4443	0	0		0	4235	0	0
4	09319	6		2.9	863.9	17.81	12.92		0	283.6	2.854	5.685		4.309	1439	6.672	1.269		2.264	1211	0	2.401		0	681.5	0	0		0	2037	0	0
5	22106	6		0.8659	707.7	0.5185	0		0	765.4	10.39	1.463		132.7	765.4	0	0		0	0	6.568	0		0	1692	0	0		0	3771	0	0
6	22245	6		0.3582	1166	2.244	2.418		0	951.8	0.5718	1.611		2.899	2940	5.17	3.363		0	2521	0.858	0		0	1497	0	0		0	2918	0	0
7	22262	6		7.83	1678	22.49	17.04		1.679	1593	5.685	35.5		7.035	2352	31.3	22.48		5.377	3209	13.27	7.814		0	3464	0	0		0	6019	91.2	16.57
			Mean	3.72334	1346.51	11.2942	22.54		0.614857	1133.9	9.18826	14.7727		29.1188	2610.91	13.4867	16.0583		5.35043	2210.86	11.8337	22.3364		0	2562.64	7.42143	21.5429		0	4373	13.0286	9.49857
			SD	1.7344	252.386	4.29929	15.7801		0.410091	245.333	5.33547	7.94541		18.2786	642.052	5.08033	7.07798		2.08407	471.383	5.52804	14.0784		0	497.342	7.42143	21.5429		0	738.313	13.0286	7.12977

## Sheet: IL-10 data
				CYTOKINE ANALYSIS: IL-10
				Pre-bleed					Pre-vaccination					Post-vaccination, pre-tupping					Post-tupping, pre-challenge					Post-challenge					Pre-parturition
No.	Tag	Group	Day of gestation	-83					-69					-20					50					92					113
			Antigen	Medium	ConA	EB	COMC		Medium	ConA	EB	COMC		Medium	ConA	EB	COMC		Medium	ConA	EB	COMC		Medium	ConA	EB	COMC		Medium	ConA	EB	COMC
1	9959	1		1.745	2.674	0.569	0.8456		0	2.266	0.5523	0.0636		0.1252	3.975	1.296	0.3308		0.2581	4.938	0.7617	0.2965		0.1819	2.907	1.285	0.3131		0.5466	3.701	2.533	1.05
2	04213	1		0	2.203	0.3776	0		0.1427	3.033	1.407	1.04		0.4122	4.036	2.234	0.6837		0.0894	9.439	0.4571	0.1716		0.3127	1.724	5.848	0.9988		0.1992	1.704	4.073	1.062
3	08624	1		0.1241	0.7642	0.5057	0.5365		0	1.764	0.1332	0.04042		0.07657	3.954	1.828	0.5176		0.3727	5.099	1.214	0.9552		0.1997	5.307	3.189	0.7467		0.5432	8.319	5.699	1.367
4	08932	1		0	2.652	0	0		0.3197	5.899	2.266	1.014		0.1013	10.74	1.755	0.7165		0.5494	11.25	1.61	1.497		0.09536	4.786	1.472	0.4242		0.1037	8.287	2.455	0.5777
5	08938	1		0.142	3.44	0.7142	0.6957		0	3.975	0.5737	0.2852		0.6373	4.9	2.337	1.106		0.1638	3.598	0.8618	0.4693		0.1819	3.153	3.891	1.596		0.2743	5.805	2.251	0.6462
6	09306	1		0	6.892	1.131	0.1027		0.3849	5.905	1.76	0.6138		0.03247	4.578	0.4761	0.8527		1.063	5.115	2.476	1.896		0.2989	2.257	2.991	0.6732		0.1072	3.402	4.57	0.87
7	09313	1		0	0.7423	0	0		0.09511	2.39	0.8647	0.398		0.2167	2.057	1.282	0.5975		1.105	3.668	1.494	0.6545		0.3556	8.061	9.483	2.527		0.2544	2.671	3.582	1.213
8	09328	1		0	3.622	0.6021	0.1587		0	1.543	1.103	0.7905		0.9365	6.4	5.284	2.058		0.3149	3.751	2.168	0.8961		0.2428	2.245	2.761	0.9003		0.2643	3.552	3.832	1.083
9	09521	1		0.2106	2.757	0.3239	0.1949		0.3404	3.005	0.9301	0.4829		0.5199	5.631	3.094	1.275		0.3539	2.168	1.139	0.6499		0.3642	2.715	2.591	1.097		0.2734	2.668	2.594	0.9218
10	09612	1		0	3.75	1.851	0.164		0.1492	4.012	1.551	0.3495		1.189	13.56	7.051	2.742		0.7442	5.069	2.964	1.144		0.281	4.207	3.176	0.9763		0.2849	6.5	20.86	3.855
11	09665	1		4.66	5.468	1.748	1.048		0	1.53	0.6733	0.1723		0.8711	5.43	5.694	2.141		0.4389	4.808	2.802	1.368		0.4855	2.698	2.618	0.8297		0.4867	4.546	3.847	1.296
12	09681	1		0	2.884	0.3575	0.1258		0.054	3.854	1.594	0.2002		0.254	9.447	3.846	0.9678		0.2875	6.474	2.05	0.7638		0.1616	5.355	3.136	0.5014		0.373	6.832	4.446	0.749
13	09683	1		0	4.572	1.751	0.09		0.2135	5.903	2.852	1.634		0.5419	7.689	7.039	3.42		0.7329	7.742	2.073	2.031		0.5303	4.815	4.941	2.053		0.1017	5.593	5.892	2.218
14	09704	1		0	3.569	0.3584	0		0.1464	7.34	2.249	1.612		0.2694	9.232	5.702	1.306		0.7282	6.381	1.339	0.6433		0.2076	1.996	3.845	0.9745		0.07766	7.246	7.111	2.154
15	09862	1		0.09736	2.607	0.3334	0.6464		1.096	2.114	1.052	0.4829		0.2712	2.781	2.764	0.7544		0.5126	4.311	2.567	1.13		0.2175	2.284	3.915	0.7217		0.4084	5.425	6.571	1.808
16	09868	1		0.03941	5.572	0.9908	0.344		0.02696	2.762	0.5163	2.308		0.5446	3.823	2.809	0.9712		0.3797	4.157	2.087	0.6802		0.3871	4.264	4.214	0.7087		0.3687	5.884	5.936	1.72
17	09896	1		0	4.07	1.895	0.155		0.2228	4.594	4.068	0.769		0.2825	5.636	5.041	0.939		0.4955	3.47	2.865	1.081		0.3655	2.271	4.46	0.9501		0.313	2.321	4.531	1.038
18	09899	1		3.692	1.405	0.7009	0		0.09977	1.922	1.226	0.2871		0.1397	2.021	2.813	0.8637		0.1679	1.266	1.365	0.3723		0.2258	2.35	4.1	0.9226		0.2642	1.886	5.088	0.9299
19	09912	1		1.984	3.676	1.009	4.08		0	3.144	2.211	0.9691		0.301	4.078	3.831	1.777		0.2185	1.875	1.82	0.6043		0.1566	3.075	3.238	0.7862		0.4714	4.738	3.545	1.278
20	09928	1		0.142	3.324	1.191	0.291		0	2.595	1.932	0.3856		0.7106	2.963	3.039	0.6258		0.3223	3.044	3.168	0.9951		0.5203	3.361	6.186	2.463		0.2353	3.238	7.049	1.614
21	09947	1		5.904	2.629	0.4042	0.182		0.1063	3.23	1.273	0.6352		0.7493	9.066	6.529	3.006		0.2371	2.922	1.442	0.3826		0.3333	4.536	6.274	1.539		0.2036	6.279	7.512	1.874
22	09958	1		0.092	4.84	2.047	0.3391		0.09231	3.695	1.938	0.8731		0.1131	4.449	1.431	0.6751		0.3756	3.189	1.175	0.8217		0.2071	2.568	1.817	0.5867		0.2617	3.841	3.125	1.053
23	10699	1		0	1.123	0	0		0.02234	3.219	0.531	0.1585		0.1753	5.033	2.163	0.6808		0.4871	3.987	1.877	1.71		0.1352	2.692	2.765	0.8074		0.04671	4.748	5.645	1.863
24	10736	1		0	0.8452	0	0		0	2.858	0.4091	0.1483		0.1425	4.59	1.071	0.5064		0.08193	2.282	0.8429	0.8264		0.3897	4.8	5.798	1.279		0.319	4.433	5.657	1.325
25	21898	1		0	2.951	0.6722	0		0	4.01	0.99	0.3113		0.5924	6.305	3.352	1.164		0.5541	2.288	2.024	1.169		0.1769	3.956	2.796	0.7013		1.103	2.816	4.657	1.244
26	22112	1		0	1.35	0.1469	0		0.2172	4.686	1.249	0.4724		0.1985	3.642	1.034	0.316		0.802	8.732	2.04	1.779		0.1672	2.874	2.534	0.6959		0.4623	3.639	4.387	1.414
27	22155	1		2.376	1.957	0.3826	0.2385		0.051	2.6	1.861	0.6786		4.567	0.2987	1.591	6.093		0.256	3.679	3.868	0.9464		0.9328	3.185	7.771	3.263		0.3053	4.235	10.01	2.685
28	22159	1		0.09123	4.257	0.8322	0.6772		0.056	4.021	1.085	0.9845		0.128	3.183	1.255	0.4595		0.3698	2.714	1.962	0.8196		0.1977	2.48	3.33	0.9925		0.1483	2.208	2.605	0.5087
29	22224	1		0.04665	2.731	1.195	0.3631		0	1.529	0.5183	0.2613		1.639	0.09143	0.2047	0.7873		0.1268	2.029	0.5671	0.2732		0.1047	1.855	2.109	0.6149		0.1407	2.541	2.176	0.4408
30	22239	1		0	3.275	0.6368	0.091		0.04847	1.701	0.2536	0.02981		5.865	0.2779	0.7476	2.57		0.2726	2.447	1.179	0.3709		0.1556	2.049	3.133	0.6324		0.2854	2.026	3.333	0.7242
31	22246	1		0.2932	6.702	2.448	3.094		0	3.373	2.256	1.64		0.3704	2.638	0.8572	0.1669		0.4405	2.363	0.7584	0.7317		0.217	1.624	1.846	0.6648		0.2029	2.369	2.911	0.7466
32	22311	1		1.509	4.915	1.087	0.6794		0	1.1	0.375	0.2015		0.1063	2.747	2.384	0.635		0.2368	2.735	1.389	0.7114		0.1215	2.309	2.245	0.7862		0.7254	4.269	4.92	1.909
33	22349	1		1.99	6.755	0.9311	1.499		0.083	2.826	0.9751	0.5069		0.3417	5.671	2.652	1.478		0.5031	7.358	3.693	1.941		0.2413	2.482	3.481	1.083		0.2972	3.1	4.774	1.479
34	22377	1		3.48	4.65	0.8406	0.3575		0.6287	4.237	0.345	0.06293		5.312	0.2918	0.7198	1.772		0.1073	3.332	1.14	0.2797		0.2695	5.457	3.632	0.8437		0.1255	5.558	3.611	0.5748
35	22386	1		0	4.555	0.4457	0.1996		0.1464	4.645	1.679	0.3803		0.3831	4.563	2.192	0.8625		0.8161	5.628	2.894	1.492		0.3409	5.638	3.85	1.162		0.1588	4.173	2.943	1.073
36	23501	1		0.4704	4.194	1.48	0.9362		0	3.347	1.512	0.1371		0.1641	8.174	3.174	0.8925		0.3002	3.533	2.201	0.9493		0.2963	5.479	3.772	0.9138		0.3048	6.079	3.637	0.9773
37	23562	1		0.5623	2.145	0.8445	0.6671		0.192	1.507	2.197	1.802		0.7007	4.242	9.348	3.777		0.5985	2.276	6.664	3.094		0.2358	1.909	3.827	0.9263		0.1578	1.264	3.13	0.7615
			Mean	0.775174	3.4401	0.839842	0.498789		0.137088	3.32967	1.34471	0.642174		0.829343	4.83941	3.01734	1.39325		0.433495	4.28275	2.00656	1.00835		0.280902	3.41158	3.80653	1.06506		0.295919	4.28319	4.97125	1.30704
			SD	0.247614	0.27624	0.105515	0.140588		0.0357332	0.241847	0.139446	0.0932473		0.2337	0.504482	0.360758	0.20011		0.0429837	0.384515	0.193691	0.101885		0.0262581	0.248456	0.280487	0.102322		0.0331648	0.31245	0.53579	0.114618
1	21855	2		0.1771	7.715	0.7519	0.3755		0.115	2.371	0.5194	0.2875		0.1198	3.411	1.283	0.3157		0.1538	3.159	1.129	0.3246		0.1558	3.633	3.293	0.9422		0.09986	4.394	3.302	0.7318
2	04408	2		0.1847	1.995	0.8893	0.3088		0.2503	2.936	1.589	0.748		0.1372	2.723	1.242	0.4068		0.2999	1.459	1.792	0.7274		0.142	1.446	2.723	0.4699		0.5753	2.593	4.445	1.197
3	08625	2		0.1905	9.155	1.25	0.718		0.3812	10.09	1.921	1.178		0.5098	9.284	3.397	1.546		0.572	3.699	0.9721	0.5058		0.4162	6.877	4.9	1.075		0.2814	4.297	4.914	1.108
4	08927	2		0.1295	1.892	0.4126	0.07956		0.1669	3.838	1.229	0.5114		0.1276	2.36	0.7318	0.3443		0.3636	2.089	0.9832	0.4122		0.08325	1.749	0.8633	0.1954		0.111	4.026	2.78	0.6638
5	08933	2		0.1027	3.31	0.1716	0.1836		0.1402	2.215	0.6458	0.336		0.146	3.87	0.5553	0.4261		0.5086	3.059	0.6672	0.3691		0.1198	2.818	2.288	0.5429		0.3262	4.6	3.986	1.305
6	08939	2		0.2058	4.605	0.4549	0.2298		0.09758	3.902	0.7117	0.6177		0.2139	9.65	0.8042	0.3671		0.2186	4.473	0.5535	0.3714		0.07684	3.807	1.068	0.296		0.1233	2.824	0.6671	0.2615
7	09315	2		0.1613	0.7813	0.3894	0.172		0.1389	2.026	0.6963	0.2276		0.2285	3.69	2.104	0.4699		0.3219	2.64	1.685	0.4489		0.242	6.517	2.672	0.741		0.2217	4.4	5.376	1.665
8	09329	2		0.1826	1.907	0.299	0.09461		0.3027	3.441	2.251	1.091		1.068	5.791	3.234	0.9323		0.4535	3.956	1.908	0.7845		0.4792	3.757	3.809	1.156		0.4461	4.371	4.428	1.312
9	09333	2		0.1261	3.743	0.4405	0.2504		0.1518	2.735	0.6376	0.5004		0.9683	10.22	3.66	1.034		0.2023	4.108	0.804	0.2751		0.2293	3.49	2.161	0.5036		0.1923	3.581	2.496	0.6671
10	09650	2		0.9412	2.159	1.353	0.6926		0.1282	1.109	1.234	1.013		0.3859	2.912	1.654	1.055		0.4141	1.118	0.6571	0.4886		0.1234	1.389	1.897	0.5729		0.3828	3.039	3.631	0.9849
11	09668	2		0	1.404	0.5047	0		0.2387	2.285	1.877	0.5459		0.3188	6.408	3.044	0.8538		0.7653	3.819	2.07	1.043		0.3038	4.119	7.423	1.445		0.4821	4.754	8.16	2.392
12	09690	2		0.1849	1.628	0.5366	0.03738		0.1867	2.786	2.074	0.4056		0.2168	6.72	3.672	0.8761		0.2101	4.556	4.154	1.93		0.5987	4.635	6.329	1.507		0.1636	4.981	2.399	0.6935
13	09692	2		0.1401	2.257	0.3538	0.0306		0.2107	2.836	1.451	0.4249		0.4918	5.807	2.53	1.103		0.1474	1.211	0.3806	0.1666		0.2078	2.132	1.527	0.4792		0.5464	1.779	1.291	0.7988
14	09861	2		0.04513	3.186	0.4454	0.1535		0.2878	2.537	0.8659	0.4676		0.2922	2.657	1.936	0.9312		0.3278	3.761	1.78	0.7017		0.3115	3.149	3.427	1.202		0.3599	5	4.186	1.506
15	09873	2		0.1854	1.731	0.6902	0.1721		0.172	1.635	0.9979	0.2927		0.4183	3.115	4.242	2.048		0.6193	1.773	1.662	0.8725		0.3663	2.634	7.923	2.371		0.2414	1.963	4.256	1.429
16	09880	2		0.1673	2.878	0.3572	0.07228		0.16	2.415	0.9146	0.2573		0.1805	4.275	1.133	0.3532		0.1982	2.395	1.044	0.3251		0.3873	5.961	3.974	1.123		0.1929	4.064	4.166	1.148
17	09914	2		0.1646	1.573	0.2877	0.03592		0.1867	1.333	0.7996	0.288		0.7352	4.497	3.025	1.198		0.6304	3.118	1.441	0.7573		0.2291	3.521	2.83	1.15		0.4177	2.757	2.532	0.8811
18	09932	2		0.1239	2.016	1.443	0.5132		0.3525	3.108	2.059	0.8622		0.6558	4.445	2.579	1.877		0.7293	2.559	1.823	0.9259		0.3122	1.745	2.1	0.8616		0.2327	5.973	6.055	2.686
19	09948	2		0.07373	3.31	1.301	0.1272		0.1448	0.5524	0.4258	0.179		0.3107	6.322	2.946	1.016		0.1762	3.322	1.085	0.3398		0.1865	3.426	2.808	0.9483		0.1408	2.424	2.55	0.5905
20	09960	2		0.02721	3.727	0.337	0.1501		0.1835	2.316	0.9364	0.445		0.3796	4.4	5.227	1.307		0.2916	3.373	1.567	0.583		0.2063	1.79	2.075	0.634		0.2094	3.401	4.16	1.346
21	21996	2		0.1262	0.9498	0.2523	0.1544		0.126	1.039	0.7426	0.3024		0.1549	2.882	2.249	0.8161		0.1158	1.869	1.022	0.3755		0.2554	3.305	3.48	1.03		0.3797	4.242	9.958	2.376
22	22116	2		0.2498	1.559	0.8678	0.2353		0.3218	2.415	1.24	0.5597		0.4369	4.458	2.842	0.929		0.3691	2.464	0.7492	0.3298		0.217	2.936	2.52	0.8259		0.1884	1.485	1.624	0.4855
23	22162	2		0.08597	2.525	0.9809	0.3483		0.1607	2.673	0.7189	0.33		0.504	7.293	4.502	1.928		0.1939	3.557	1.744	0.4291		0.2586	5.075	6.713	1.737		0.7844	3.614	3.359	0.7844
24	22166	2		0.1734	2.479	0.6806	0.1423		0.157	4.516	1.038	0.2439		0.2084	4.856	1.34	0.5109		0.2696	4.105	2.102	0.7196		0.2058	2.381	3.792	0.8933		0.1434	5.198	6.648	1.388
25	22227	2		0.1299	2.161	0.156	0.1336		0.081	2.033	0.1536	0.108		0.1677	6.505	1.498	0.3964		0.3943	4.314	0.6869	0.1854		0.1005	3.136	1.602	1.462		0.2094	3.837	2.732	0.5212
26	22271	2		0	1.278	0.4699	0.4255		0.1354	1.248	0.4011	0.3242		0.1552	3.194	0.7457	0.2212		0.475	1.358	0.4792	0.2303		0.1009	2.075	1.441	0.2731		0.1696	3.169	4.498	1.276
27	22272	2		0	8.071	0.5828	0.3547		0.138	7.817	1.55	0.5645		0.398	16.27	7.074	2.289		0.4257	4.137	2.868	1.212		0.4089	6.636	5.283	2.246		0.1096	4.365	2.768	0.757
28	22354	2		0.06257	4.773	0.7798	0.1725		0.105	1.672	0.4676	0.2583		0.09639	5.333	0.777	0.3667		0.1584	7.669	2.734	1.248		0.08226	4.936	1.599	0.5389		0.2611	9.845	6.025	1.472
29	23161	2		0.2146	3.655	1.536	0.9523		0.134	1.947	0.6486	0.5015		0.4997	3.851	1.634	0.8591		0.1259	1.595	0.51	0.2673		0.2083	3.228	4.646	1.204		0.1966	3.369	2.684	1.134
30	23502	2		0	0.964	0	0		0.1529	5.817	1.3	0.8517		0.1561	5.488	3.296	0.578		0.6911	4.691	3.175	0.8015		0.3355	5.094	4.584	1.256		0.06047	3.375	2.071	0.4143
31	23681	2		0.4384	3.63	1.166	0.8648		0.194	1.991	1.086	0.6444		0.1426	2.534	1.764	0.6443		0.3673	1.556	0.5936	0.403		0.1079	1.454	0.7607	0.2033		0.1397	3.144	3.699	0.6126
			Mean	0.160584	2.8434	0.6463	0.260178		0.186233	2.90878	1.08877	0.502663		0.356826	5.39367	2.5146	0.922783		0.367873	3.12677	1.45642	0.607647		0.243418	3.50727	3.30727	0.964777		0.276312	3.88233	3.95147	1.12854
			SD	0.0316089	0.345715	0.0764873	0.0460881		0.0138444	0.363292	0.10055	0.0500469		0.0447595	0.537004	0.273675	0.101083		0.034248	0.258028	0.165038	0.0703944		0.0236062	0.292244	0.353833	0.100552		0.030143	0.282017	0.364296	0.107685
1	09066	3		0	3.346	0.09889	0		0.1384	2.708	0.947	0.3207		0.2631	4.67	1.856	0.6124		0.2853	2.805	0.7116	0.3405		0.1204	1.764	1.525	0.5165		0.3343	3.121	3.949	1.099
2	09327	3		0	0.1636	0	0		0.1762	3.462	0.6347	0.3712		0.1917	6.263	1.2	0.7664		0.3484	4.393	1.405	0.5904		0.3217	3.968	2.196	0.7505		0.4226	6.748	2.796	1.567
3	09879	3		0.1317	1.35	0.7347	0.173		0.133	1.725	0.7131	0.2978		0.153	1.314	0.9954	0.3116		0.1916	3.825	0.5023	0.3401		0.07557	1.464	1.379	0.4135		0.3028	2.043	2.451	0.6308
				0.0439	1.61987	0.277863	0.0576667		0.1492	2.63167	0.764933	0.3299		0.2026	4.08233	1.35047	0.563467		0.2751	3.67433	0.872967	0.423667		0.172557	2.39867	1.7	0.560167		0.353233	3.97067	3.06533	1.09893
				0.0439	0.928536	0.230195	0.0576667		0.0135897	0.502879	0.0938045	0.0216823		0.032247	1.45856	0.259575	0.13355		0.0455507	0.464565	0.272792	0.0833667		0.0756863	0.789431	0.251556	0.0997034		0.0358556	1.42311	0.452919	0.270258
4	05042	3		0.08374	4.691	1.233	0.2531		0.2184	3.418	2.154	0.5583		0.3949	2.57	3.572	2.231		0.3115	3.825	3.162	1.411		0.3275	2.865	3.955	1.366		0.4547	2.696	2.852	0.6895
5	05043	3		0	2.567	0.02201	3.463		0.1624	2.269	0.935	0.5195		0.3807	2.939	2.456	1.145		0.3945	2.74	1.989	0.6595		0.1505	1.788	2.057	0.6143		0.3983	3.545	4.672	1.378
6	06371	3		0	1.726	0.02597	0		0.1624	2.135	0.6154	0.2759		0.2398	2.678	2.159	0.741		0.2017	1.376	1.304	0.5433		0.7598	2.057	2.326	0.7262		0.4095	1.794	2.094	0.5395
7	08633	3		0	0	0	0		0.07679	2.189	0.3696	0.1328		0.1233	3.433	3.834	1.014		0.2873	3.766	4.357	1.407		0.1753	2.237	3.395	0.6859		0.3609	6.688	21.3	3.779
8	08917	3		0	2.689	0.04122	0		0.1101	1.852	0.4581	0.1504		0.1231	2.189	0.9615	0.2188		0.2798	2.308	0.8821	0.4023		0.4465	3.237	4.182	1.22		0.1667	4.091	4.416	1.019
9	08928	3		0	2.869	0	0		0.2308	3.207	1.614	1.147		0.7589	4.525	5.595	1.457		0.2779	2.592	1.429	0.7451		0.2917	2.758	2.665	0.5268		0.4475	3.68	4.959	1.012
10	08940	3		0.1228	4.142	0.5791	0.237		0.2215	4.132	1.199	0.6032		0.2907	6.118	2.198	0.8071		0.4281	3.054	1.477	0.849		0.12	2.451	2.305	0.726		0.2636	3.544	3.144	0.736
11	09338	3		0	0.9605	0	0		0.2108	2.02	1.176	0.3358		0.2354	3.909	3.813	1.001		0.1877	2.376	2.411	0.6705		0.5402	3.231	6.243	1.01		0.4666	3.294	5.961	1.278
12	09360	3		0	1.624	0	0		1.969	0.1666	0.4591	0.7311		0.6152	3.847	6.677	2.136		0.3275	1.654	1.118	0.6146		0.1972	1.836	1.648	0.5906		0.2596	2.539	3.55	0.9341
13	09661	3		0	2.791	0.3677	0.1668		0.09907	1.917	0.2916	0.1717		0.2133	1.578	0.9388	0.5023		0.5944	4.29	1.594	1.369		0.07515	2.215	1.274	0.4831		0.1824	3.972	3.261	1.367
14	09672	3		0	1.992	0.3021	0.04635		0.5182	2.933	3.08	1.828		0.4364	4.105	1.951	1.161		0.4206	1.487	1.839	0.9111		0.156	3.057	2.866	0.751		0.2568	3.842	5.585	1.329
15	09674	3		0.2243	4.105	0.1138	7.551		0.1614	5.204	1.012	0.491		0.1989	6.897	1.929	0.6677		0.07938	2.366	0.6993	0.2357		0.1053	5.513	1.794	0.5741		0.1866	4.362	2.308	0.7424
16	09695	3		0	4.934	0.8756	0		0.1499	2.149	0.7748	0.2764		0.1408	2.244	0.7611	0.252		0.1733	6.567	1.248	0.429		0.1093	2.459	1.641	0.4568		0.07334	4.113	2.606	0.713
17	09698	3		0.3043	3.171	1.233	0.7949		0.3213	3.418	1.197	0.7844		0.267	3.794	1.053	0.4853		0.2625	1.751	0.5088	0.3162		0.2412	3.648	3.276	0.9437		0.2654	3.585	2.23	0.6596
18	09872	3		0.1278	2.296	0.3955	0.1958		0.1837	1.854	0.8734	0.6168		0.3898	1.728	1.911	0.9602		0.4389	1.967	1.447	0.8315		0.08487	2.412	1.596	0.7957		0.2082	2.769	4.25	1.205
19	09888	3		0	1.912	0.07112	0		0.1828	2.565	1.607	0.4246		0.1795	2.639	1.718	0.3519		0.324	3.521	2.157	0.7167		0.166	2.273	1.989	0.3713		0	3.727	3.832	0.8589
20	09902	3		0.1317	2.54	0.6938	0.2654		0.1588	2.714	1.615	0.5153		0.3881	2.874	2.095	0.8979		0.3705	2.615	1.303	0.6114		0.1856	2.252	2.124	0.6089		0.2447	2.907	2.506	0.7444
21	09930	3		0.11	2.622	0.3132	0.1261		0.1722	2.208	0.5235	0.177		0.4244	4.911	2.553	0.7405		0.1459	0.8813	0.6863	0.2462		0.1361	2.217	1.764	0.5652		0.1803	2.559	2.019	0.4556
22	09936	3		0.08622	0	0	0		0.1217	1.313	0.5193	0.2252		0	2.577	0.5798	0.2766		0.1248	1.077	0.5326	0.2227		0.1746	1.159	1.392	0.3949		0.3148	1.922	2.602	0.793
23	09938	3		1.373	0	0.1012	0		0.1984	3.398	0.7454	0.2799		0.05418	4.627	1.862	0.5481		0.4119	6.302	2.04	1.093		0.2735	4.921	3.824	0.9093		0.2714	5.112	3.849	1.396
24	10706	3		0	3.112	0.168	0		0.1081	1.798	0.8648	0.2619		0.05738	2.117	0.6711	0.2099		0.09767	3.055	0.8547	0.2068		0.1027	1.972	3.035	0.5768		0.1672	1.523	1.505	0.3218
25	22000	3		0	0.8698	0	0		0.2258	2.761	1.219	0.678		0.2942	2.464	2.116	0.9497		0.3315	1.629	0.9459	0.7194		0.3117	1.735	1.553	0.728		1.035	1.626	1.247	0.6353
26	22026	3		0.2754	4.404	0.7833	0.8165		0.1344	1.192	0.5931	0.3453		0.3807	2.995	1.81	0.8346		0.5041	4.589	2.54	1.119		0.3484	3.085	4.849	1.332		0.4495	2.439	4.921	0.8541
27	22123	3		0	1.068	0	0.08963		0.1609	3.019	1.71	0.4044		0.1049	2.691	1.245	0.5315		0.1156	2.566	1.06	0.3969		0.08672	1.652	1.278	0.3886		0.2222	2.598	4.646	0.6706
28	22164	3		0	1.127	0	0		0.1368	3.5	0.5642	0.2206		0.2926	4.109	1.131	0.4021		0.2735	5.089	0.5101	0.3273		0.2072	2.31	1.764	0.3781		0.2106	2.871	2.624	0.5345
29	22168	3		0	0.6399	0	2.85		0.1101	0.8441	0.3146	0.1659		0.1424	2.846	1.429	0.6465		0.1012	4.371	0.7364	0.42		0.1594	4.098	2.986	0.801		0.2829	5.188	3.527	1.24
30	22228	3		0.1512	4.176	1.909	0.441		1.071	1.946	1.389	0.5288		0.7818	4.371	3.064	1.775		0.5558	1.58	1.996	1.4		0.2068	2.425	2.426	2.695		0.1653	1.762	2.633	0.8475
31	22275	3		0	6.128	0.1295	0		0.1369	2.749	0.8374	0.5256		0.3807	3.716	2.34	1.184		0.3922	3.044	2.065	0.7514		0.127	1.642	1.274	0.4367		0.175	3.273	3.167	1.072
32	22282	3		0.8008	3.699	0	0		0.2108	9.764	1.994	0.8607		0.1236	3.056	1.137	0.5115		0.4804	4.031	2.147	1.148		0.3495	3.764	2.43	0.8392		0.4638	7.464	3.547	1.626
33	22325	3		0	4.51	0.4422	0.3743		0.1175	0.8851	0.293	0.1848		0.323	2.397	1.763	0.6789		0.3037	2.161	1.09	0.6244		0.2193	2.272	1.599	0.7405		0.1584	1.339	1.133	0.3084
34	22357	3		0	5.502	1.079	0.2814		0.2443	1.903	1.03	0.8674		0.6482	5.546	2.05	1.035		0.9324	5.046	3.113	2.425		1.007	5.618	7.202	3.44		0.3098	3.309	4.071	1.689
35	23164	3		0	1.684	0.2593	0		0.1499	1.975	0.7944	0.3832		0.07007	1.714	0.9862	0.4753		0.3933	3.24	2.436	1.326		0.871	2.302	2.71	0.8347		0.1182	3.09	2.715	1.124
36	23538	3		0	4.45	0.6027	2.005		0.2158	3.91	2.074	0.9116		0.6007	3.474	3.806	1.618		0.2982	4.704	2.159	0.8718		0.2233	0.698	2.011	0.5397		0.4721	3.862	2.64	0.6595
37	23647	3		0	2.698	0.1709	0		0.1514	2.841	0.4383	0.2273		0.08884	4.171	0.7125	0.333		0.281	2.774	0.8286	0.3432		0.1612	4.064	2.416	0.6488		0.1607	3.339	2.278	0.6809
			Mean	0.111508	2.69704	0.350359	0.586979		0.258922	2.65144	1.03926	0.494406		0.298337	3.40732	2.14347	0.846453		0.326551	3.07042	1.60782	0.775412		0.267575	2.71244	2.64262	0.844085		0.288295	3.36541	3.78382	0.996841
			SD	0.0464475	0.279352	0.0794635	0.252321		0.0595755	0.276758	0.110257	0.05974		0.0348484	0.215008	0.235146	0.0886616		0.0292211	0.245624	0.15052	0.0815024		0.0379986	0.193405	0.235066	0.107102		0.0308845	0.229809	0.568674	0.103676
1	08637	4		0.1296	3.659	0.2873	0.05797		0.05527	2.642	0.4446	0.2275		0.1813	7.057	0.724	0.2781		0.1174	4.217	1.194	0.606		0.1086	3.319	1.174	0.3144		0.1712	2.879	3.624	1.237
2	08920	4		0	1.269	0.1116	0.1556		0.1264	2.219	0.8108	0.2164		0.1874	1.702	0.9568	0.4635		0.04336	1.411	0.609	0.1312		0.1128	1.235	0.9046	0.306		0.2552	5.371	4.26	1.496
3	08936	4		0.2551	6.923	0.2049	0		0.1934	3.874	0.9646	0.6294		0.3628	9.183	2.518	0.812		0.09812	3.924	0.7662	0.1915		0.3161	4.758	3.418	1.14		0.164	1.962	3.006	0.7253
4	09340	4		1.644	1.778	0.09451	0		0.1252	1.707	0.2834	0.1568		0.2482	3.687	0.553	0.3483		0.3247	3.127	0.523	0.2928		0.2444	3.614	1.173	0.4037		0.374	4.079	4.211	1.085
5	09699	4		1.317	6.142	0.8896	0.2723		0.2681	4.189	2.215	0.5988		0.4055	4.658	1.635	0.5991		0.3078	4.046	1.846	0.5631		0.327	3.483	3.45	1.111		0.1151	4.439	2.461	0.427
6	09933	4		0	5.651	0.06446	0		0.1593	3.788	1.217	0.4393		0.2411	2.187	1.145	0.4576		0	2.182	0.5059	0.1031		0.2521	3.376	1.648	0.7282		0.1992	4.776	2.825	0.6958
7	22133	4		0	5.892	1.541	1.457		0.09994	2.537	0.414	0.204		0.2486	5.208	1.016	0.3461		0.5084	5.247	3.007	0.951		0.205	3.802	1.567	0.5962		0.4166	6.046	5.64	1.691
8	22136	4		0.1937	6.217	0.8414	1.337		0.1267	2.309	1.296	0.6117		0.07879	2.985	1.336	0.1535		0.2561	3.001	0.8243	0.3154		0.1544	2.185	1.116	0.3441		0.2521	2.637	2.903	0.8646
9	23178	4		0	2.069	1.343	0.9212		0.5629	2.183	0.4787	0.1529		0.231	2.44	1.748	0.6001		0.148	2.44	1.091	0.409		0.3363	2.953	4.06	1.025		0.1855	2.942	2.12	0.6389
				0.393267	4.4	0.59753	0.466786		0.190801	2.82756	0.902678	0.359644		0.242743	4.34522	1.29242	0.450922		0.200431	3.28833	1.15182	0.3959		0.228522	3.19167	2.05673	0.663178		0.236989	3.90344	3.45	0.984511
				0.209652	0.737425	0.190553	0.200685		0.0506371	0.295809	0.20412	0.0693157		0.0322376	0.826286	0.201021	0.0661057		0.0539894	0.395347	0.271117	0.090913		0.0297238	0.334129	0.408024	0.117017		0.0333716	0.459018	0.366962	0.140919
10	03658	4		0	0.3195	0.5875	0		0.2075	3.942	2.847	1.14		0.3429	3.396	4.771	1.059		0.2058	2.871	2.341	0.5882		0.3482	4.267	9.6	1.471		0.3951	2.554	5.263	1.003
11	06392	4		0	1.755	0.3724	0		0.1808	2.079	0.6686	0.2599		0.336	3.214	2.03	0.616		0.2119	2.308	0.6953	0.2783		0.2256	4.918	1.129	0.467		0.07737	2.912	1.725	0.5205
12	08536	4		0	4.499	1.426	0.2039		0.2887	3.414	1.934	0.7731		0.253	3.115	2.215	0.5925		0.2068	3.854	1.642	0.5059		0.37	4.636	3.66	1.289		0.4078	5.094	2.905	1.42
13	08929	4		0.4954	3.989	2.714	1.365		0.08385	2.359	0.6931	0.3209		0.3745	3.664	3.152	1.044		0.3462	2.577	1.547	0.6281		0.623	3.409	4.589	1.608		0.1996	1.438	1.824	0.5095
14	09085	4		0.03042	3.444	0.9506	0.1012		0.08939	1.723	0.5055	0.2166		0.224	6.243	3.479	0.9781		0.1782	2.231	1.407	0.5532		0.1979	3.305	1.666	0.5487		0.204	2.673	2.149	0.643
15	09311	4		0	2.273	0.4306	0		0.5223	1.903	1.351	0.4228		0.2893	2.603	2.216	1.058		0.1885	1.909	1.312	0.4284		0.2937	2.09	3.377	0.863		0.2508	8.038	5.129	1.152
16	09359	4		0.4383	5.873	2.031	0.5875		0.1211	2.602	1.084	0.4469		0.2611	5.914	3.502	1.193		0.2873	3.298	1.632	0.5147		0.1849	2.291	2.306	0.6281		0.3684	3.498	5.285	1.23
17	09453	4		0.1992	1.867	2.733	0.8592		0.157	0.9893	1.124	0.524		0.2879	4.015	3.546	0.752		0.3673	1.513	1.494	0.6299		0.3747	2.14	2.545	0.7829		0.1585	2.908	1.979	0.553
18	09666	4		0.1153	0.8587	0.9258	0		0.1741	3.256	1.328	0.3808		0.1348	6.74	1.735	0.8035		0.1875	3.329	0.5841	0.2575		0.3512	2.571	3.807	1.093		0.2662	2.811	3.846	0.8759
19	09678	4		0.3056	5.885	1.218	0.3929		0.2804	2.681	1.527	0.5081		0.1535	2.814	1.798	0.91		0.2641	2.461	1.32	0.2918		0.2311	2.728	2.747	0.6599		0.1956	2.487	2.493	0.5779
20	09864	4		0	4.166	0.4787	0.06587		0.5011	3.395	2.317	1.184		0.5859	4.437	2.287	0.9789		0.3286	3.579	1.464	0.6449		0.1337	2.788	1.757	0.2256		0.2096	3.055	2.626	0.9236
21	09875	4		0	3.155	0.2557	0		0.1446	4.397	2.068	0.5499		0.2121	4.605	3.454	0.8846		0.3053	6.907	4.002	1.221		0.2264	3.977	3.359	0.818		0.286	5.611	4.482	0.8826
22	09884	4		0	6.028	1.784	0		0.2789	5.803	2.691	1.209		0	3.337	1.429	0.3629		0.2156	4.241	1.844	0.5447		0.2098	3.166	1.817	0.7206		0.1662	3.856	3.914	0.7908
23	09901	4		0.7489	7.191	2.226	0.6888		0.1328	3.022	1.288	0.7809		0.3837	7.721	3.222	0.8869		0.5098	5.213	2.092	1.047		0.4731	2.59	3.362	0.9204		0.5332	4.356	5.924	1.309
24	09915	4		0.07388	1.455	0.07813	0		0.04763	3.585	0.3893	0.1064		0.2029	5.349	2.12	1.078		0	4.169	0.612	0.1747		0.1316	3.672	0.7479	0.422		0.3381	5.418	5.33	1.173
25	09943	4		1.182	2.147	0.4123	0.162		0.1628	1.897	1.055	0.421		0.2506	9.567	1.435	0.7114		0.147	2.182	1.474	0.5318		0.2084	2.985	2.733	0.6379		0.2893	6.577	3.664	1.122
26	09945	4		0	2.569	0.9124	0		0.16	3.807	1.005	0.3671		1.593	8.728	6.612	2.093		0.2882	3.91	2.343	0.6711		0.3079	4.156	2.611	0.8268		0.2635	3.63	3.527	0.8107
27	10708	4		0	3.497	0.09294	0.05739		0.1064	5.928	0.8679	0.274		0.5475	8.049	1.945	0.8514		0	2.648	0.5124	0.1337		0.2672	4.513	2.799	0.8407		0.3079	3.262	4.98	1.101
28	22005	4		0	2.399	0.6519	0.1788		0.1624	1.961	0.6321	0.2328		0.3208	4.097	2.177	0.77		0.1954	2.085	1.158	0.3097		0.1507	3.63	1.314	0.38		0.1465	3.11	3.055	0.5492
29	22074	4		0	5.018	0.1736	0		0.109	2.567	0.6854	0.3427		0.3809	2.343	1.239	0.3617		0.1497	3.305	0.3842	0.1239		0.1447	2.33	0.6281	0.2662		0.1771	1.883	1.114	0.2772
30	22172	4		0	2.566	0.6076	0		0.2589	3.142	1.14	0.4383		0.3989	3.306	1.619	0.7334		0.3145	2.527	1.906	0.6529		0.359	3.102	4.411	1.197		0.1612	2.265	3.4	0.9034
31	22178	4		0	8.748	0.1343	0		0.4222	3.002	3.195	0.8691		0.2466	3.247	0.8962	0.446		0.4179	3.448	0.5821	0.3643		0.1157	2.054	1.147	0.3523		0.2486	2.309	2.888	0.7363
32	22232	4		0	3.082	0.3805	0.232		0.04469	1.882	0.4669	0.3099		0.1827	4.404	0.7233	0.324		0.1633	3.267	0.595	0.3782		0.2176	2.96	2.533	0.7056		0.2651	3.694	4.589	1.033
33	22276	4		0.1676	7.149	0.393	0		0.06468	2.229	0.865	0.2969		0.2632	2.143	1.054	0.3366		0.1436	2.542	2.235	0.8983		0.1941	1.442	1.277	0.4118		0.314	4.07	4.127	0.9372
34	22299	4		0.3949	0	0.9391	0.2956		0.1534	6.96	0.5662	0.156		0.1416	10.74	1.722	0.4482		0.2193	4.901	1.041	0.4178		0.2381	6.208	2.613	0.9657		0.1631	4.474	2.472	0.7433
35	22333	4		0.06484	2.245	1.746	1.089		0.08233	3.999	0.3849	0.09896		0	2.123	0.6176	0.09826		0.2329	3.625	1.277	0.2954		0.1411	2.064	0.824	0.2638		0.2733	2.165	3.292	0.6884
36	22361	4		0.1547	4.222	0.1495	0.06873		0.1166	1.985	0.5652	0.424		0	3.238	0.6325	0.06371		0.2289	3.392	0.69	0.3159		0.1328	1.773	0.8978	0.328		0.1363	2.809	1.78	0.7903
37	23549	4		0.9228	1.096	0.2063	0.3716		0.1493	2.101	1.196	0.384		0.4752	3.288	2.548	0.7226		0.1811	3.29	1.624	0.4572		0.3043	2.058	3.301	0.6766		0.1618	4.75	2.824	0.3689
38	23656	4		0	5.705	0.06773	0.1352		0.07937	1.173	0.4093	0.1217		0.694	5.577	3.522	1.274		0.3475	4.901	1.539	0.7772		0.2933	4.414	3.6	1.098		0.2706	3.756	3.683	0.8133
			Mean	0.182546	3.55866	0.864779	0.236369		0.182146	3.02701	1.2017	0.467578		0.328848	4.75921	2.33443	0.773506		0.235593	3.327	1.42583	0.504679		0.25689	3.18059	2.66061	0.740262		0.249475	3.63666	3.45755	0.84269
			SD	0.0570802	0.407191	0.148102	0.0662235		0.0229681	0.260813	0.143889	0.0574958		0.0543689	0.431326	0.246646	0.0752728		0.0202158	0.214327	0.14045	0.0479427		0.0212848	0.206471	0.324266	0.0674614		0.0181155	0.272427	0.238601	0.0523521
1	03659	5		4.062	0	1.536	0.5274		0.2027	3.953	1.75	0.5664		0.2302	6.077	0.913	0.3096		0.2908	3.983	1.324	0.3543		0.2256	5.195	3.176	0.659		0.147	2.761	2.709	0.4947
2	08931	5		0.1037	4.01	1.46	0.2276		0.2201	2.649	1.39	0.8497		0.3313	2.956	0.4073	0.2843		0.1809	3.654	0.7864	0.452		0.1012	3.289	0.8102	0.3491		0.09772	2.322	1.635	0.4041
3	08937	5		0	1.208	0.9096	0.264		0.2415	2.616	1.893	1.087		0	3.28	0.4981	0.0796		0.1546	2.024	0.6337	0.2198		0.05043	1.501	1.495	0.2529		0	2.572	3.321	0.948
4	09502	5		1.405	2.74	0.4363	0.2352		0.1701	1.825	0.8409	0.4644		0.2633	3.009	0.1214	0.0289		0.1884	2.726	0.4284	0.5665		0.1657	2.862	1.377	0.4049		0	2.635	1.817	0.3648
5	09517	5		0.02928	4.225	0.3703	0		0.1267	3.044	1.227	0.5234		0.3783	3.838	0.7407	0.2493		0.3007	4.855	1.212	0.5716		0.1349	3.874	2.61	0.5239		0.1612	3.083	3.557	0.5611
6	09865	5		0.08246	3.192	0.05977	0		0.1747	2.657	1.455	0.7462		0.2515	3.851	1.057	0.3551		0.2201	1.799	1.242	0.8609		0.5451	5.285	4.672	1.236		0.2043	3.26	4.129	0.6569
7	09944	5		0.5218	4.232	0.5506	0		0.1532	3.711	1.074	0.4112		0.1766	2.769	1.096	0.328		0.3606	3.537	1.089	0.412		0.2577	4.106	2.374	0.8616		0.456	4.331	4.993	1.346
8	22071	5		0.276	2.795	0.8469	0.2964		0.2056	2.652	1.287	0.64		0.1572	2.221	0.6438	0.7121		0.2143	2.776	0.6687	0.3475			2.946	2.149	0.6755		0.2304	3.566	6.838	1.549
9	22101	5		0	2.968	7.85	0.1682		0.1084	3.071	0.5798	0.3513		4.52	4.916	0.4613	0.2273		0.699	2.198	0.5246	0.2649		0.1516	3.792	2.048	0.5538		0.164	3.771	5.697	1.514
10	22241	5		0.08364	2.905	0.9774	0.6166		0.1628	2.692	1.241	0.5023		0.08896	5.381	0.8794	0.3123		0.318	3.148	0.8027	0.411		0.1639	2.818	2.612	0.6479		0	5.106	3.966	1.201
11	22303	5		0	1.89	0.3831	0.1777		0.2929	2.57	0.9501	0.6194		0.2614	3.046	0.4559	0.1734		0.4007	4.301	0.5382	0.5945		0.1396	2.914	1.468	0.4598		0	2.601	1.678	0.2814
12	22307	5		0.08195	1.326	0.3004	1.293		0.09886	1.932	0.6407	0.2752		NaN	7.23	0.7734	0.1023		0.2112	3.057	0.697	0.2836		0.1218	2.516	1.884	0.3357		0	1.661	2.699	0.4487
13	22344	5		0.9203	1.334	0.2907	0.1563		0.1084	1.296	0.1743	0.09653		0.1935	3.941	0.4086	0.2635		0.2352	2.697	0.9579	0.3563		0.3314	3.767	5.993	0.7801		0.1509	2.467	1.721	0.4635
14	22364	5		0.1743	4.549	1.096	0.5408		0.2664	2.528	1.375	0.487		0.2295	3.081	0.7444	1.304		0.3773	3.79	1.228	0.533		1.074	5.171	3.244	1.245		0	2.748	2.319	0.6416
			Mean	0.552888	2.66957	1.21908	0.321657		0.180883	2.65686	1.13413	0.544288		0.544751	3.97114	0.657164	0.337836		0.296557	3.18179	0.866614	0.44485		0.266379	3.574	2.56516	0.6418		0.115109	3.06314	3.36279	0.776771
			SD	0.29138	0.363795	0.523955	0.0914817		0.0161686	0.184705	0.124489	0.0656158		0.33237	0.382003	0.0745313	0.086077		0.0372713	0.237406	0.0814486	0.0451464		0.0758666	0.296219	0.369205	0.0821194		0.0350877	0.237584	0.432472	0.119331
15	8923	5		0	4.928	0.5518	0.3401		0.06818	6.593	0.4772	0.1823		0.0814	6.273	0.4599	0.1835		0.2068	4.223	0.5625	0.219		0.4127	7.251	1.958	0.2879		0	4.148	2.155	0.1594
16	08639	5		0.07347	0.7234	0.07431	0.05481		0.289	4.054	2.006	1.073		0.0958	2.854	1.132	0.2549		0.4324	3.285	1.015	0.4864		0.3173	2.875	4.005	0.8987		0	3.455	3.38	0.5343
17	08921	5		0	4.1	0.3054	0.1057		0.2268	4.355	1.473	1.01		0	6.534	0.5595	0.1792		0.6521	5.363	1.364	1.137		0.4386	5.806	4.095	1.085		0.02618	6.361	3.361	0.8352
18	09140	5		0.287	9.667	2.586	1		0.1869	2.492	1.431	0.6979		0.2955	3.496	1.709	0.4679		0.2103	1.81	0.8198	0.3393		0.2448	2.347	2.791	0.8817		0.2594	2.145	4.627	0.7682
19	09213	5		0.0582	4.876	0.6376	0.1709		0.2048	4.513	1.31	0.6962		0.04794	2.998	0.6517	0.1694		0.2509	3.825	0.6653	0.3042		0.1616	4.126	1.643	0.4372		0	4.493	2.518	0.4201
20	09317	5		1.133	5.162	1.737	0.5795		0.2854	4	2.39	1.241		0.5235	4.644	2.492	0.989		0.3062	3.458	1.629	0.4869		0.652	3.991	4.738	1.582		0.4851	5.541	5.674	1.243
21	09487	5		0	4.643	0.4048	0.1051		0.1267	3.926	0.7786	0.2104		0.3266	3.825	0.9344	0.2154		0.2001	5.26	1.103	0.2303		0.0782	4.916	2.045	0.4446		0.2532	8.154	7.63	1.491
22	09671	5		0.1955	2.79	1.171	0.3088		0.2331	2.804	1.565	0.5438		0.5738	2.086	0.5245	0.1763		0.2218	1.646	0.6268	0.6725		0.1735	1.502	1.309	0.4714		0	3.391	4.301	0.7485
23	09680	5		0.6006	2.516	1.041	0.2347		0.3186	2.579	1.601	0.6763		0.3457	3.861	1.097	0.4207		0.3318	3.635	1.106	0.4504		0.4385	6.513	4.214	1.184		0.4188	6.018	5.118	1.38
24	09700	5		0.2039	2.228	0.8509	0.1396		1.392	2.706	1.343	0.6526		0.1387	4.392	0.6865	0.2506		0.3789	2.721	1.289	0.3389		0.2258	2.116	1.584	0.4871		0	2.004	2.581	0.4594
25	09707	5		0.3216	4.228	0.5007	0		0.2446	3.323	2.316	1.43		0.5067	5.731	1.24	0.703		0.4338	4.115	0.5963	0.3354		0.3826	3.592	1.675	0.6429		0.2371	3.44	2.314	0.7865
26	09883	5		0.4401	3.413	0.3886	0.07608		0.1283	1.957	0.4849	0.2206		0.1949	6.143	0.7781	0.2782		0.2374	4.271	0.7442	0.2908		0.2153	4.007	2.3	0.5214		0.1271	3.74	2.299	0.4861
27	09887	5		0.3097	4.301	3.143	1.16		0.3724	4.071	2.608	1.252		0.2139	5.689	2.282	0.3273		0.6089	6.032	3.591	0.8438		0.6879	4.802	5.644	1.828		0.04422	2.956	4.703	0.8144
28	09906	5		0.1828	7.609	1.812	0.5913		0.2605	7.452	2.967	0.8618		0.6628	7.127	1.665	0.446		0.3658	4.665	0.7842	0.4118		0.1955	4.953	2.874	0.608		0.0734	5.154	5.063	0.8846
29	09923	5		0.1845	3.846	1.425	0.7939		0.4127	3.597	1.735	0.3032		0.05046	3.984	0.5882	0.03357		0.2616	4.325	1.006	0.3255		0.321	3.796	3.659	0.7149		0.05005	3.773	3.83	0.6549
30	09952	5		0.07177	4.353	1.015	0.5063		0.6347	4.134	2.241	0.6947		0.02962	3.017	0.6436	0.1044		0.4578	4.989	1.86	1.091		0.247	3.825	2.4	0.6558		0.1493	5.806	5.384	1.394
31	09953	5		0.0236	4.783	1.073	0.654		0.2119	4.596	1.649	0.721		0.293	4.973	0.9547	0.8703		0.1605	3.53	0.7555	0.2503		0.1281	5.054	1.637	0.3865		0.128	4.021	3.329	0.6415
32	10711	5		0.09551	2.535	1.069	0.5223		0.3699	4.142	0.9917	0.4668		0.07204	3.313	0.572	0.2342		0.1998	2.823	0.8144	0.7363		0.1699	3.247	1.591	0.469		0	7.911	4.856	0.8644
33	22146	5		0.1294	3.286	1.216	1.615		0.1642	3.545	0.7687	1.156		0.1589	3.61	0.766	0.3123		0.2143	2.182	0.6473	0.3536		0.1818	3.155	1.591	0.3532		0.1408	4.82	2.598	1.127
34	22160	5		0.04123	2.897	1.495	0.6292		0.489	6.674	1.321	0.3827		0.06628	6.119	1.746	0.2052		0.35	6.303	2.147	0.6769		0.1007	2.881	1.709	0.4866		0.023	5.354	4.192	0.6018
35	22201	5		0.1165	4.514	4.492	1.79		0.193	1.604	0.9828	0.3554		0.1719	3.686	1.418	0.2392		0.217	2.385	1.167	0.3555		0.2517	2.608	2.532	0.626		0.1991	3.548	3.515	0.5688
36	22204	5		0	4.679	0.1269	0.0302		0.9741	3.59	0.8553	0.4506		0.1673	8.383	0.975	0.151		0.3421	5.916	0.9478	0.438		0.1575	3.718	1.313	0.2474		0	4.466	2.517	0.1031
37	22234	5		0	2.871	0.3681	0		0.1099	1.703	0.5428	0.3917		0.2886	4.613	1.079	0.3627		0.217	2.354	0.3729	0.2276		0.4523	4.841	5.398	1.505		0.1934	4.551	2.98	0.6837
38	23552	5		0.05623	8.461	2.055	1.233		0.1364	1.115	0.5582	0.2277		0.3877	3.026	1.513	0.534		0.4885	4.701	2.277	0.7808		0.4924	4.471	3.239	0.6715		0.1958	2.788	4.624	0.9406
			Mean	0.188525	4.30872	1.2308	0.526687		0.334712	3.73021	1.43318	0.662404		0.23721	4.59904	1.1028	0.337845		0.322742	3.90904	1.16213	0.490925		0.296946	4.01638	2.74767	0.728158		0.125165	4.50158	3.89788	0.774604
			SD	0.0516547	0.405619	0.211471	0.104568		0.060782	0.32063	0.144978	0.0754518		0.0380389	0.323335	0.113955	0.0480177		0.0272528	0.274771	0.146176	0.053896		0.0337733	0.27963	0.270322	0.0862921		0.0276966	0.323335	0.276571	0.0733356
1	03660	6		0.8151	4.759	2.778	0.8016		0.2855	3.008	3.704	0.7833		0.2949	4.04	4.123	0.6442		0.3446	5.419	1.816	0.6005		0.344	3.241	3.275	0.6305		0.2707	4.21	2.233	0.7993
2	8623	6		1.811	5.183	0.4791	0.3731		0.1937	2.643	0.5442	0.1729		0.1556	4.433	0.4895	0.399		0.3843	9.716	2.174	0.6282		0.1786	3.38	1.29	0.2888		0.1708	4.066	0.8958	0.3965
3	09231	6		0.2722	3.047	0.5557	0.1406		0.05865	3.147	0.3464	0.1344		0.317	4.695	1.11	2.845		0.1381	5.522	1.016	0.2402		0.1237	3.159	0.5567	0.2212		0.1472	2.777	1.489	0.4579
4	09319	6		0.5078	10.44	1.893	0.8841		0.1363	2.871	0.8117	0.1506		0.1797	4.519	0.874	0.1564		0.1144	6.324	1.172	0.151		0.2119	2.973	1.028	0.2323		0.229	6.036	2.182	0.4481
5	22106	6		0.1136	2.342	0.2104	0.05108		0.1662	3.009	1.035	0.375		0	0.04371	0	0		0	0	0	0		0.1412	2.584	0.5371	0.28		0.2841	4.014	2.069	0.6151
6	22245	6		0.05818	6.915	0.515	0.2085		0.09937	2.392	0.6165	0.2175		0.3287	4.672	0.7906	0.3375		0	3.726	0.6165	0.2331		0.2489	3.903	0.6811	0.2776		0.1846	4.401	1.466	0.5581
7	22262	6		0.106	3.002	0.703	0.3074		0.08327	2.314	1.176	0.4657		0.3066	2.83	1.614	0.7691		0.3571	5.23	1.917	0.5068		0.2337	1.884	0.7519	0.2517		0.132	4.961	1.649	0.4369
			Mean	0.526269	5.09829	1.01917	0.395197		0.146141	2.76914	1.17626	0.328486		0.226071	3.60467	1.28587	0.735886		0.191214	5.13386	1.2445	0.337114		0.211714	3.01771	1.15997	0.311729		0.202629	4.35214	1.71197	0.530271
			SD	0.23729	1.07078	0.357631	0.122521		0.0292676	0.12277	0.434901	0.089134		0.0458381	0.642173	0.509213	0.36539		0.0636536	1.10186	0.294532	0.0914685		0.0281074	0.242026	0.366951	0.0539886		0.0225545	0.374991	0.182586	0.0532178

## Sheet: IL-4 data
				CYTOKINE ANALYSIS: IL-4
				Pre-bleed					Pre-vaccination					Post-vaccination, pre-tupping					Post-tupping, pre-challenge					Post-challenge					Pre-parturition
No.	Tag	Group	Day of gestation	-83					-69					-20					50					92					113
			Antigen	Medium	ConA	EB	COMC		Medium	ConA	EB	COMC		Medium	ConA	EB	COMC		Medium	ConA	EB	COMC		Medium	ConA	EB	COMC		Medium	ConA	EB	COMC
1	9959	1		174.015	2461.08	204.788	213.99		172.172	871.704	141.175	137.408		0	1277.09	0	0		0	332.678	0	0		0	1107.29	0	0		200.502	516.37	0	146.238
2	04213	1		176.024	1102.34	0	0		141.852	703.545	207.048	116.82		97.873	510.057	83.369	0		107.001	1023.99	48.568	231.068		107.005	505.766	109.367	113.618		0	345.938	132.802	128.273
3	08624	1		194.879	1339.51	0	0		124.293	983.574	117.54	114.277		0	2224.04	0	0		0	513.167	0	0		0	1724.63	0	152.372		159.72	569.802	149.948	149.322
4	08932	1		0	5329.14	0	0		148.404	3719.75	170.148	128.954		0	3139.99	0	0		0	1509.74	0	22.365		0	2010.4	0	112.429		129.282	1133.26	130.601	142.796
5	08938	1		0	3961.84	0	0		0	1442.87	120.655	166		0	1179.52	0	0		0	750.546	0	0		0	1779.99	149.734	162.617		148.196	954.218	151.494	163.775
6	09306	1		0	1746.92	0	0		0	802.456	0	103.832		0	2003.01	0	0		0	1375.85	111.038	19.635		108.964	828.579	106.219	123.197		0	649.625	0	154.349
7	09313	1		0	994.63	0	175.364		161.021	1208.46	132.58	140.411		330.938	613.762	0	196.539		0	848.01	13.405	0		102.117	544.594	112.033	109.467		134.112	324.671	164.044	152.167
8	09328	1		0	494.093	0	173.912		134.24	408.764	123.137	141.814		0	834.438	105.488	138.385		0	65.187	0	0		0	514.29	205.858	167.376		139.282	392.076	143.207	169.376
9	09521	1		162.005	525.879	152.893	173.754		114.237	569.531	110.632	127.83		0	495.013	0	0		0	117.207	0	0		146.516	601.703	154.516	166.277		129.186	635.292	0	130.421
10	09612	1		0	1422.18	0	0		121.078	1343.94	130.044	129.055		219.513	738.709	110.744	184.086		9.239	1095.33	101.678	128.714		0	1073.36	112.691	113.844		133.994	669.62	150.818	156.743
11	09665	1		0	1111.63	0	0		115.174	544.74	153.333	135.619		0	1257.85	0	137.464		0	397.92	0	0		0	693.887	0	159.39		0	651.279	0	150.041
12	09681	1		0	1773.48	0	0		157.09	2646.64	194.062	136.621		0	3100.37	0	0		0	1164.78	0	0		0	4674.57	172.474	153.547		0	3979.75	169.258	148.602
13	09683	1		0	850.686	0	0		122.664	671.945	140.141	131.365		0	1766.15	140.386	209.978		0	1443.13	23.459	31.472		0	293.963	108.544	106.434		0	600.911	138.213	129.889
14	09704	1		0	1422.85	0	0		157.899	602.506	127.348	124.053		221.187	789.222	0	196.012		107.283	587.006	122.031	65.315		0	242.559	152.515	119.918		0	527.669	155.451	134.661
15	09862	1		0	479.072	0	0		116.021	656.601	107.693	150.32		0	825.699	0	145.35		0	333.977	0	0		0	687.624	149.444	169.36		129.292	432.885	141.051	154.202
16	09868	1		0	552.276	0	0		135.2	531.371	133.434	137.142		0	738.069	88.736	0		0	268.147	0	0		147.612	400.547	148.718	147.084		0	562.805	0	0
17	09896	1		0	1608.89	0	0		136.486	890.595	152.266	158.254		278.632	799.422	163.571	98.655		0	578.817	17.541	0		0	595.672	108.856	104.927		0	354.095	154.069	0
18	09899	1		0	549.564	0	0		112.681	379.725	0	113.161		0	220.02	87.283	0		11.875	836.999	123.239	294.549		103.182	465.068	117.469	117.46		131.266	289.418	0	147.863
19	09912	1		0	1503.68	0	0		147.963	1216.19	146.852	159		0	1792.34	99.58	0		0	891.138	0	0		0	1592.51	0	0		0	1540.65	145.902	0
20	09928	1		0	1204.08	177.268	201.907		141.041	454.439	124.243	151.808		0	1265.37	0	0		0	223.664	0	0		0	413.33	155.852	148.49		148.74	636.445	162.999	144.977
21	09947	1		67.262	635.65	64.873	52.232		134.967	544.778	0	143.034		0	382.894	0	0		39.403	806.904	20.902	13.807		0	254.459	141.351	128.927		0	589.351	157.208	139.925
22	09958	1		76.188	568.941	64.622	52.441		132.891	1021.83	119.165	129.855		64.623	1765.63	0	0		0	2000.56	13.443	99.616		108.65	1272.44	104.446	117.577		0	794.638	0	144.342
23	10699	1		210.959	3243.91	221.936	226.866		138.716	2366.58	122.42	143.824		119.045	3286.55	0	0		27.742	3687.84	33.33	46.458		104.668	943.186	130.05	122.66		128.844	3596.98	227.63	160.926
24	10736	1		187.22	1238.26	204.927	191.792		139.4	656.757	0	132.814		0	932.322	0	0		0	1469.75	13.826	51.7		130.383	1117.64	113.527	123.801		146.837	2465.58	167.072	176.588
25	21898	1		172.892	1094.8	174.451	193.017		131.11	788.14	140.4	118.935		216.993	956.693	86.252	277.487		0	752.376	15.627	25.599		103.912	2811.63	120.428	145.198		0	526.907	145.844	164.376
26	22112	1		167.233	1117.08	177.216	173.871		117.608	845.152	118.134	150.083		67.51	899.793	0	0		0	815.105	27.953	4.513		0	431.007	109.736	108.168		0	331.356	129.222	147.514
27	22155	1		210.332	1829.25	212.759	200.585		109.305	936.461	123.89	115.702		0	790.107	0	0		0	353.808	0	0		0	401.772	0	183.449		943.839	718.378	90.854	162.468
28	22159	1		229.489	1912.16	243.758	235.308		132.6	2082.26	114.267	119.071		0	1012.84	0	0		0	300.583	0	0		0	1041.4	0	0		127.525	893.47	129.047	147.027
29	22224	1		191.485	1513.77	252.653	273.106		150.278	733.176	149.219	165.534		0	461.946	0	0		0	292.61	0	0		0	551.502	0	0		144.319	484.386	0	151.667
30	22239	1		0	573.071	175.714	0		117.937	521.45	130.765	138.359		0	841.335	0	105.451		0	324.903	44.875	0		0	440.366	130.741	115.522		136.334	255.737	147.574	142.905
31	22246	1		36.631	2181.99	51.797	44.288		122.522	1042.44	160.462	179.726		0	1084.41	0	0		0	608.691	0	0		0	807.706	0	0		0	505.557	0	150.158
32	22311	1		208.908	1837.38	215.561	184.626		125.283	725.977	122.443	120.764		0	929.097	0	0		0	285.543	0	0		0	919.217	158.216	154.08		150.237	637.692	0	145.925
33	22349	1		179.059	3128.72	194.041	213.454		110.741	2603.43	143.575	125.576		0	2395.28	0	96.276		0	1858.17	0	0		0	2370.26	158.373	161.47		0	2234.46	151.679	159.673
34	22377	1		190.057	4286.75	202.339	178.645		123.982	1915.48	157.09	196.358		0	1925.79	0	169.287		0	624.85	0	0		0	2038.56	167.113	146.877		0	1969.54	0	156.955
35	22386	1		103.343	649.664	137.886	109.82		145.561	479.103	117.718	122.642		83.719	367.666	221.824	373.922		52.385	505.177	61.584	148.062		0	749.539	116.5	116.762		0	608.321	130.695	148.699
36	23501	1		173.838	4603.97	175.92	184.659		110.642	2997.63	112.28	121.908		0	2101.74	0	0		0	1852.79	0	0		0	2655.07	0	161.332		0	1200.42	145.082	146.435
37	23562	1		183.691	1330.99	175.698	193.223		101.711	424.041	140.179	126.888		0	1349.64	0	0		0	186.548	0	0		0	668.99	0	153.537		0	392.319	0	152.216
			Mean	86.7082	1658.86	91.0087	95.3575		123.128	1123.95	121.199	136.595		47.2231	1271.58	32.9787	64.6914		9.85911	854.189	22.0139	32.8576		32.3058	1086.61	97.6325	121.866		87.8057	929.319	103.105	137.646
			SD	15.2667	205.932	16.0867	16.2577		5.63162	137.851	8.09968	3.30068		15.1857	134.751	9.74706	16.406		4.43224	118.829	6.13664	11.3228		8.93715	154.493	10.8793	8.13738		27.0504	146.31	11.9931	7.22676
1	21855	2		0	1736.07	102.524	93.623		195.267	2009.39	0	143.579		0	1759.68	85.722	256.962		4.987	2781.03	3.589	30.556		0	1329.12	0	111.803		0	1518.35	138.577	139.78
2	04408	2		190.375	993.484	181.547	170.362		0	783.028	0	0		114.852	604.777	166.898	0		0	813.604	0	73.456		0	521.241	0	0		76.11	517.397	71.669	92.801
3	08625	2		211.087	1478.7	176.11	206.668		0	1351.49	0	0		0	1155.9	132.374	115.279		72.213	941.591	0	0		137.246	2198.44	161.129	149.45		0	775.046	130.315	137.344
4	08927	2		261.489	757.129	226.877	263.417		187.077	773.551	0	0		12.636	906.547	0	0		0	2639.35	140.903	77.635		0	964.006	0	0		118.268	1655.84	146.964	136.954
5	08933	2		53.472	431.442	41.671	61.106		285.806	399.768	164.595	221.259		0	684.617	96.248	0		0	676.339	132.005	62.065		0	513.046	0	121.935		0	742.898	137.155	151.898
6	08939	2		92.705	1254.08	93.088	114.965		0	1358.4	0	0		114.021	2044.72	0	115.633		0	1843.69	0	0		0	3068.34	0	0		76.053	1201.8	82.08	81.569
7	09315	2		152.909	668.086	78.735	45.628		131.688	427.5	0	0		60.477	911.669	0	0		28.045	526.508	46.051	57.829		0	524.592	0	0		0	1017.12	124.151	125.21
8	09329	2		47.534	1364.22	65.94	47.783		146.728	642.523	234.922	208.1		0	1071.37	5.699	0		0	1988.39	120.804	40.058		0	1728.59	125.524	0		126.603	2282.05	125.646	136.606
9	09333	2		0	1665.45	0	0		0	563.44	0	0		147.313	946.924	113.213	175.335		96.575	1766.47	114.086	160.831		132.102	2976.76	133.545	136.476		68.88	1215.46	79.384	86.524
10	09650	2		116.554	757.046	96.469	95.976		0	249.353	0	171.399		150.939	328.761	145.128	174.949		0	487.662	74.085	83.235		0	684.186	137.711	0		125.937	295.26	0	133.14
11	09668	2		100.174	631.041	57.732	73.892		123.257	776.981	146.445	133.327		0	410.417	108.21	0		50.974	1194.84	17.026	28.321		0	752.324	113.168	115.116		129.068	906.256	130.327	140.754
12	09690	2		0	1211.04	0	95.951		164.257	587.873	204.292	184.321		0	1235.15	284.156	0		232.86	793.475	82.134	49.133		0	588.963	0	115.735		0	549.687	166.976	123.072
13	09692	2		57.605	545.246	42.798	44.142		0	504.907	0	199.286		0	232.333	13.25	0		64.009	216.364	80.819	66.14		0	922.066	0	0		0	188.613	0	124.4
14	09861	2		161.355	879.716	110.427	112.44		0	765.723	0	0		0	440.693	0	160.824		0	488.178	0	78.328		0	1411.11	0	0		0	933.874	0	0
15	09873	2		57.365	619.632	60.666	0		0	332.213	130.703	145.747		189.562	483.193	0	0		3.679	310.649	39.591	0		0	250.095	0	0		0	415.155	124.067	131.015
16	09880	2		0	873.414	90.31	0		242.972	624.778	225.625	0		0	673.161	24.752	0		62.025	407.828	30.721	97.196		0	252.395	126.165	0		121.293	406.41	124.451	131.066
17	09914	2		0	682.325	41.431	37.237		242.445	695.93	167.78	208.078		0	905.641	20.208	0		0	653.052	14.624	0		0	702.925	0	118.043		123.964	818.291	132.186	136.5
18	09932	2		109.705	375.765	110.142	132.681		0	379.643	0	0		124.592	237.741	129.454	147.288		0	382.734	103.967	135.271		0	241.229	0	0		95.995	1428.44	85.055	77.068
19	09948	2		111.696	1168.87	45.365	79.168		0	458.429	0	0		103.539	1773.94	0	1.458		0	506.535	99.59	14.57		0	960.54	0	121.225		0	349.612	0	0
20	09960	2		0	923.936	69.971	48.645		132.284	504.874	0	155.975		71.064	1188.02	102.517	64.678		0	294.4	0.906	0		0	271.248	0	111.451		0	349.354	147.948	135.402
21	21996	2		60.544	318.189	60.062	59.367		139.363	210.144	0	0		0	496.507	34.636	55.789		47.003	116.386	0	6.621		0	149.798	0	0		126.863	243.07	124.784	125.168
22	22116	2		92.397	447.477	138.466	94.89		0	404.108	0	0		159.361	429.982	0	138.033		0	730.181	79.533	0		135.162	571.458	137.032	0		0	254.973	74.77	71.871
23	22162	2		90.836	550.83	0	0		0	730.77	0	0		124.02	480.348	129.314	0		88.812	1106.97	80.242	123.367		130.243	707.111	167.247	148.841		0	617.484	101.156	106.75
24	22166	2		52.652	2128.36	77.519	47.769		0	864.405	224.28	0		0	1214.12	0	0		198.018	1045.08	133.562	117.051		0	976.043	137.288	135.099		0	590.683	125.522	159.615
25	22227	2		0	2353.62	92.673	77.345		0	762.003	0	148.819		21.171	1767.73	0	11.653		82.918	699.239	0	0.777		0	1363.67	118.067	0		0	476.27	128.404	148.786
26	22271	2		0	810.37	0	0		0	353.38	171.83	0		0	358.133	123.6	118.678		110.922	445.029	103.247	132.56		0	512.109	0	140.906		0	238.613	76.156	71.782
27	22272	2		0	2767.34	43.708	38.534		125.709	1363.04	147.134	142.74		97.873	510.057	83.369	0		137.184	1212.86	156.108	93.515		104.091	357.898	111.728	128.56		0	443.546	0	137.637
28	22354	2		0	3774.95	130.981	90.849		0	1126.44	150.765	0		0	3078.14	0	3.792		48.012	5032.39	194.382	103.439		0	3164.36	0	0		0	769.685	0	127.841
29	23161	2		37.523	1659.99	0	86.394		143.791	939.248	138.815	164.237		95.618	1419.98	51.791	134.075		0	1090.38	26.108	22.67		0	1359.51	166.391	158.398		0	701.224	133.589	135.164
30	23502	2		55.749	1338.74	48.382	0		110.547	948.242	214.471	254.829		63.202	1387.1	0	0		99.394	2146.55	133.489	262.408		0	1486.2	125.814	127.981		126.201	613.896	0	148.408
31	23681	2		99.687	1381.9	38.513	42.275		0	759.857	0	0		104.969	702.183	7.084	192.382		0	1204.82	0	65.141		0	1422.21	0	146.173		0	590.102	0	147.49
			Mean	73.7804	1160.41	73.9861	72.2495		72.5308	688.068	77.3886	77.9372		58.507	935.995	59.0634	53.6615		47.4214	1058.72	66.7994	65.0539		21.2948	1053.42	58.6936	65.8463		43.8412	719.603	85.7585	115.395
			SD	12.7495	141.298	10.2693	11.3318		16.7243	57.5323	16.9991	17.0926		11.4464	114.952	13.0295	12.899		11.353	177.631	10.5901	11.1076		8.88951	153.831	12.6595	12.3678		10.3118	85.402	10.4913	7.27499
1	09066	3		112.952	362.24	0	78.163		0	483.383	0	199.359		0	671.707	166.738	155.077		93.711	416.042	130.146	223.239		0	324.336	131.392	131.818		76.222	420.954	66.145	81.139
2	09327	3		135.358	1003.29	109.624	100.949		0	1235.84	0	127.123		108.363	515.158	60.251	0		0	682.101	0	0		0	772.341	89.854	99.658		0	425.661	0	193.962
3	09879	3		0	724.758	0	0		0	889.281	0	0		109.87	502.342	71.583	158.053		0	852.431	61.866	71.694		77.185	1096.52	81.415	107.208		0	1217.63	121.287	129.797
				82.77	696.762	36.5413	59.704		0	869.502	0	108.827		72.7443	563.069	99.524	104.377		31.237	650.191	64.004	98.311		25.7283	731.066	100.887	112.895		25.4073	688.083	62.4773	134.966
				41.8874	185.583	36.5413	30.5681		0	217.441	0	58.2725		36.3748	54.4448	33.7658	52.1954		31.237	126.981	37.5851	65.8034		25.7283	223.864	15.4458	9.70945		25.4073	264.779	35.0605	32.6716
4	05042	3		0	613.5	0	0		0	930.232	0	0		173.13	897.717	0	179.05		113.461	1260.9	103.209	85.503		0	493.755	140.438	136.68		0	782.9	74.569	79.837
5	05043	3		90.995	191.863	97.616	83.123		0	134.42	0	0		108.996	375.552	0	205.338		0	892.852	0	0		92.611	1836.77	99.643	94.747		149.159	504.889	160.451	173.606
6	06371	3		100.567	484.435	0	0		236.196	537.331	0	0		106.401	1036.03	121.557	0		0	1550.66	73.918	69.607		78.471	526.096	126.057	150.772		0	306.453	0	0
7	08633	3		101.334	537.642	0	176.117		0	420.284	0	0		123.352	418.208	105.546	81.839		0	407.581	108.162	0		0	415.145	141.065	89.473		120.721	329.183	149.483	136.594
8	08917	3		0	398.799	83.56	0		111.628	425.223	0	0		0	399.62	90.473	0		0	460.857	0	0		0	437.347	99.189	119.085		0	307.116	0	0
9	08928	3		88.189	532.979	0	0		0	575.256	0	0		70.375	648.842	0	156.945		0	302.735	0	0		91.195	971.525	122.909	111.824		0	479.165	0	0
10	08940	3		0	1442.4	0	0		0	1424.33	0	0		123.652	821.302	0	0		0	1988.47	77.276	0		0	921.606	0	0		73.68	596.723	333.788	94.225
11	09338	3		0	1609.56	0	0		0	902.127	0	0		26.486	1680.35	147.063	110.804		74.384	1397.14	92.347	115.247		105.873	1182.65	94.96	98.126		0	545.668	0	0
12	09360	3		0	1147.02	0	107.889		301.945	240.542	232.092	0		112.552	446.118	347.935	104.723		86.966	379.103	100.69	98.297		81.225	525.734	86.726	100.128		0	268.555	0	172.956
13	09661	3		0	365.218	0	0		0	388.071	176.121	0		0	426.567	113.78	211.91		0	192.735	0	0		0	197.075	0	0		0	177.55	70.973	88.942
14	09672	3		105.664	479.732	89.125	89.105		0	368.218	0	0		105.026	549.611	142.998	196.572		0	955.95	0	0		89.869	727.09	105.607	185.303		0	426.437	74.422	80.561
15	09674	3		81.801	3943.1	82.7	0		0	1317.09	0	0		100.934	1418.65	53.831	131.285		0	1417.37	0	0		87.758	5519.72	99.159	104.251		0	890.828	0	164.969
16	09695	3		131.841	2286.06	108.475	0		0	1240.94	0	0		103.572	594.665	62.024	101.811		0	1829.96	203.106	188.067		88.776	996.607	106.626	100.318		0	917.302	0	0
17	09698	3		0	833.49	93.969	0		0	762.952	0	0		0	600.449	0	54.303		0	1137.46	80.989	78.442		0	823.935	0	134.46		0	659.356	78.186	73.522
18	09872	3		0	405.229	0	0		0	558.39	0	0		128.022	560.211	122.063	0		0	465.362	0	108.931		0	623.22	0	0		76.044	1534.21	107.719	104.889
19	09888	3		106.945	1326.72	122.229	82.424		0	897.103	0	110.35		51.98	1228.58	204.799	154.888		0	1563.16	0	241.45		0	937.558	94.454	119.055		156.043	410.231	172.197	163.947
20	09902	3		0	356.013	0	0		0	859.427	0	0		0	266.482	0	0		99.499	340.924	96.536	106.163		0	550.554	0	147.716		311.298	235.991	81.377	90.843
21	09930	3		84.044	1343.8	81.627	0		0	1253.44	0	0		94.303	1679.66	92.866	102.398		0	1454.98	0	0		0	1745.46	109.48	102.864		71.411	743.406	76.877	80.142
22	09936	3		134.44	1192.85	0	114.028		0	586.491	0	214.194		134.922	594.009	79.823	132.922		62.705	739.887	62.148	0		0	535.62	84.994	80.684		0	290.597	124.534	133.662
23	09938	3		98.238	2029.75	0	0		0	680.773	0	0		131.569	1345.55	116.837	180.286		71.435	1420.64	119.629	82.146		75.55	2573.46	89.077	96.239		0	2653.57	0	0
24	10706	3		79.889	2028.06	0	77.351		0	1437.65	97.895	0		0	908.705	0	130.738		0	1762.32	0	0		88.107	616.718	105.431	105.048		0	617.102	0	0
25	22000	3		145.731	1241.68	0	96.574		0	795.238	0	0		180.837	469.354	129.482	86.543		75.02	1570.1	124.351	97.578		78.04	1008.61	79.027	98.266		0	404.047	0	0
26	22026	3		0	1072.27	0	90.179		0	615.126	0	0		121.999	596.502	158.296	147.782		74.981	652.86	92.613	86.982		0	623.316	133.602	173.629		74.411	447.225	126.174	116.984
27	22123	3		92.961	1010.04	84.232	88.874		0	1097.11	97.593	0		70.591	314.361	86.232	71.69		0	775.568	0	0		0	934.984	102.219	107.856		0	404.073	0	164.643
28	22164	3		0	1386.51	0	0		261.75	1508.89	240.233	0		84.716	1101.02	95.797	146.731		61.422	922.82	78.823	68.617		0	905.436	77.809	90.678		0	362.504	118.815	118.281
29	22168	3		126.889	1227.72	0	0		0	729.333	176.91	115.472		55.754	530.806	181.044	212.765		0	989.84	0	0		0	1932.99	110.993	111.333		0	633.517	0	162.302
30	22228	3		85.276	524.377	0	87.167		107.606	507.134	0	0		51.688	410.219	173.851	74.933		0	532.441	0	0		94.747	578.439	92.862	110.963		0	304.986	74.972	75.615
31	22275	3		99.044	1283.85	0	77.81		0	461.22	0	0		49.097	303.439	0	177.756		0	560.516	0	0		84.559	1023.73	100.731	101.041		0	319.062	0	0
32	22282	3		103.478	2217.66	102.79	0		0	1195.23	0	0		90.127	890.004	144.508	88.53		0	818.4	0	0		94.293	145.656	97.647	123.181		74.995	442.333	105.598	88.841
33	22325	3		87.925	709.072	72.001	87.633		165.044	1154.77	128.76	0		0	733.874	70.888	63.06		0	713.435	0	0		0	708.362	0	108.312		0	530.655	0	0
34	22357	3		89.112	1862.25	114.307	118.18		0	1002.27	0	97.484		0	1600.32	168.533	206.877		0	2642.2	0	0		0	1246.08	102.837	98.293		0	690.785	0	161.905
35	23164	3		123.927	3005.91	108.7	109.258		0	997.057	0	0		77.386	492.401	70.238	0		0	707.603	0	0		90.395	959.091	101.642	104.854		164.114	626.215	171.511	0
36	23538	3		0	687.724	0	0		118.727	700.939	196.385	178.045		51.077	323.487	103.305	0		0	495.162	0	0		0	1228.73	114.406	94.278		0	294.623	0	0
37	23647	3		93.323	2337.75	80.429	81.667		0	2381.3	0	0		126.574	1066	62.359	235.411		0	4675.07	0	0		0	5356.04	103.351	110.311		0	912.151	164.754	0
			Mean	66.2239	1238.68	38.8753	46.0994		38.3205	855.468	39.5879	21.0454		78.0917	756.725	95.4744	110.232		21.1727	1116.97	41.5823	41.9715		38.8667	1170.86	85.9689	103.228		37.4081	589.688	66.6588	74.3314
			SD	8.89047	144.637	8.24672	8.9708		14.3461	77.4943	13.1786	9.32356		8.99505	71.4211	12.9353	12.6662		6.31084	145.471	9.40387	10.6268		7.66419	204.975	7.37815	6.83081		12.1233	77.4875	13.4623	11.3484
1	08637	4		0	508.639	0	0		0	62.562	0	0		0	205.725	65.872	61.38		0	227.615	56.016	70.701		0	605.464	0	0		118.323	383.192	122.421	121.644
2	08920	4		0	676.607	0	0		0	307.316	0	0		221.155	653.257	81.226	174.327		56.794	817.588	139.616	50.147		101.749	405.906	374.075	117.158		0	325.681	93.892	78.727
3	08936	4		0	3799.69	0	0		0	1279.87	0	0		64.89	3730.29	58.396	112.172		32.933	2854.27	28.004	29.097		0	2972.28	102.202	120.856		0	1659.1	77.253	88.414
4	09340	4		0	1429.04	0	0		0	999.856	0	0		44.356	1557.28	72.714	136.75		41.576	1086.74	122.401	39.706		0	2025.88	0	0		0	1060.52	131.896	94
5	09699	4		0	1598.02	0	0		0	242.626	0	0		48.554	640.205	33.571	51.092		143.225	1524.23	215.582	282.772		88.813	1991.2	103.882	103.998		142.528	788.281	73.265	88.687
6	09933	4		0	1784.25	0	0		0	466.987	122.809	126.937		136.169	836.531	38.431	71.209		397.978	1842.45	214.278	152.138		0	2142.77	0	0		0	1320.49	0	74.235
7	22133	4		0	1232.38	0	0		115.862	469.99	117.641	118.963		89.949	542.956	93.584	88.902		0	406.946	0	0		0	696.188	0	119.571		106.825	653.003	103.971	74.024
8	22136	4		0	696.584	0	0		126.829	744.094	122.011	134.408		138.557	531.123	126.69	127.362		0	712.327	0	0		0	510.023	134.277	115.562		0	1472.32	83.384	0
9	23178	4		0	565.364	0	0		116.14	236.792	116.282	231.191		129.886	232.465	163.311	101.972		0	412.18	0	0		0	567.025	0	0		150.62	621.101	153.115	157.38
				0	1365.62	0	0		39.8701	534.455	53.1937	67.9443		97.0573	992.204	81.5328	102.796		74.7229	1098.26	86.2108	69.3957		21.1736	1324.08	79.3818	64.1272		57.5884	920.409	93.2441	86.3457
				0	343.044	0	0		19.9623	132.965	21.0369	28.9233		22.1627	366.849	13.8888	13.1978		43.251	282.679	29.7902	31.1137		14.0464	318.719	41.2455	20.3405		23.1435	160.33	14.6685	14.0299
10	03658	4		0	571.42	0	0		212.913	808.669	0	0		108.204	980	101.269	182.039		113.963	965.924	85.212	67.835		0	1918.36	139.891	124.024		0	1430.51	130.306	135.559
11	06392	4		0	3395.07	0	0		122.134	591.898	128.865	135.783		111.564	1529.53	157.365	195.738		0	927.311	0	0		112.291	1813.47	0	127.949		143.404	1022.24	135.071	0
12	08536	4		0	1745.51	0	0		120.605	384.678	118.346	128.013		121.944	1016.61	116.317	116.502		0	611.099	0	104.332		120.275	1469.61	133.634	131.665		0	594.397	0	0
13	08929	4		0	1300.14	0	0		0	1418.46	0	0		24.24	848.038	85.47	113.172		0	2265.08	66.251	142.427		0	1168.51	0	122.556		0	670.457	0	126.276
14	09085	4		0	1327.46	0	0		219.69	1055	0	0		119.642	740.503	77.705	129.965		110.037	1015.32	123.944	109.156		0	1293	74.995	92.57		135.847	427.265	195.296	135.953
15	09311	4		0	487.015	0	0		0	13.611	0	0		306.878	922.626	203.974	68.579		24.356	616.289	53.8	69.624		0	564.965	120.617	111..559		0	449.685	109.267	83.965
16	09359	4		0	1287.56	0	0		0	961.487	0	325.212		84.204	332.415	105.851	104.921		91.289	1679.19	0	75.994		73.86	785.793	115.535	312.47		0	328.825	132.727	135.655
17	09453	4		0	5129.73	0	0		0	566.541	0	0		100.743	2099.43	139.725	159.648		243.592	2194.66	125.749	104.92		0	1679.98	131.701	114.991		0	1934.09	81.466	97.74
18	09666	4		0	956.086	0	0		222.216	1357.4	248.03	246.791		166.476	1458.53	99.568	144.966		0	1261.83	0	68.787		72.822	1080.99	95.716	81.17		0	1327.87	120.868	128.294
19	09678	4		0	707.315	0	0		0	706.051	0	0		28.028	487.888	85.224	78.167		77.138	900.395	78.15	76.837		81.456	1345.31	89.776	99.341		0	896.965	127.553	202.106
20	09864	4		0	2544.14	0	0		0	623.748	0	0		92.302	881.159	25.143	36.64		49.526	1074.55	93.708	79.983		0	2048.22	155.466	104.972		84.376	466.887	86.24	112.271
21	09875	4		0	1945.35	0	0		0	265.979	0	0		83.126	1366.43	103.343	154.53		9.221	752.227	23.436	40.399		0	1100.15	108.322	108.489		0	557.729	0	99.005
22	09884	4		0	764.258	106.583	0		0	966.05	0	0		74.76	662.523	66.243	105.47		85.024	598.244	105.034	72.014		0	2290.99	95.028	100.225		119.861	556.671	128.387	144.942
23	09901	4		0	1291.95	174.428	0		0	286.971	0	0		129.793	244.09	97.19	97.902		215.545	616.904	245.529	227.549		76.361	440.647	94.808	98.61		0	507.82	124.998	130.327
24	09915	4		0	1055.16	181.534	0		0	910.263	0	0		240.717	1377.75	146.705	88.618		72.668	1316.97	85.442	150.239		0	749.442	102.959	85.907		0	1705.1	79.789	98.683
25	09943	4		0	1673.9	0	0		0	459.544	0	0		79.439	876.176	103.923	118.489		0	474.961	0	0		0	1659.66	145.299	136.094		0	692.367	0	0
26	09945	4		0	2448.74	0	98.16		0	1100.48	0	0		109.472	855.711	91.283	151.491		103.566	1326.48	118.82	97.973		77.144	2091.85	99.077	95.812		123.304	1007.43	136.156	130.57
27	10708	4		0	5084.37	0	0		0	2423.83	0	0		232.512	1327.51	102.635	225.092		10.735	2266.49	110.644	57.419		0	3723.9	115.938	122.693		133.402	4669.37	89.777	89.578
28	22005	4		0	2005.26	0	0		127.722	516.111	124.927	126.11		126.55	533.048	178.92	177.927		0	1374.93	0	154.829		0	1634.5	121.242	128.325		0	745.407	147.314	151.312
29	22074	4		0	1979.29	0	0		0	2519.91	0	0		86.32	1223.74	96.143	91.071		117.8	1726.91	179.453	162.437		79.381	1328.61	83.334	96.833		0	947.637	118.678	129.352
30	22172	4		0	2232.14	0	0		116.732	559.984	120.786	132.351		147.242	893.471	120.358	87.294		0	498.961	0	128.988		0	1238.93	123.398	135.059		0	744.553	152.639	144.492
31	22178	4		0	1428.16	0	0		0	1619.33	0	0		85.818	2633.68	55.14	84.35		30.457	4414.48	52.845	72.925		0	2118.58	0	100.325		120.374	488.438	118.721	122.336
32	22232	4		0	1855.92	0	0		0	1697.9	0	0		55.415	1506.71	188.695	219.942		12.536	2348.43	46.038	56.368		0	2136.94	108.066	107.766		0	555.168	139.262	80.155
33	22276	4		0	2478.51	0	0		0	1542.4	0	0		148.808	1942.06	304.787	119.391		55.977	2837.89	47.261	93.628		0	3116.54	109.112	110.193		0	2341.57	76.038	94.046
34	22299	4		0	4487.89	0	0		312.448	4464.32	257.725	235.166		103.81	1376.53	127.974	92.155		89.457	3104.76	0	91.003		77.809	969.037	83.224	93.859		125.105	1702.02	123.726	125.955
35	22333	4		0	1051.38	0	0		0	565.048	0	0		90.635	876.172	79.152	84.37		80.099	1543.88	75.076	107.722		73.363	1227.05	77.43	96.307		121.015	138.84	871.731	143.681
36	22361	4		0	994.423	0	0		0	210.703	0	0		45.206	667.013	72.037	99.737		78.775	887.695	45.187	57.089		0	965.709	100.778	108.976		0	1024.2	123.104	124.124
37	23549	4		191.121	1251.45	0	410.086		0	137.774	0	0		52.954	922.912	144.844	69.701		12.877	1514.91	42.772	212.39		0	517.523	135.815	148.783		0	796.865	73.658	81.389
38	23656	4		0	1766.41	0	0		0	326.498	0	0		127.456	1068.68	97.671	78.98		66.27	337.939	87.087	115.725		0	2101.56	107.412	102.471		0	873.941	0	0
			Mean	6.59038	1905.04	15.9498	17.5257		50.1538	1002.09	34.4372	45.8423		113.25	1091.41	116.367	119.891		60.3761	1429.47	65.222	96.5032		29.1297	1537.24	98.9163	117.444		38.1617	1020.84	124.923	105.095
			SD	6.59038	228.706	9.10814	14.4223		16.7219	170.399	13.7875	16.8034		11.526	97.7148	9.9674	8.71082		11.5978	172.643	11.0536	9.69014		7.79834	138.528	7.37579	7.88342		10.8765	161.495	28.3915	9.23839
1	03659	5		0	824.85	0	0		122.059	354.105	120.579	188.631		96.709	955.486	95.032	0		0	2109.1	0	0		0	776.265	0	118.259		0	617.224	146.192	149.312
2	08931	5		0	1605.43	0	0		115.936	615.908	120.664	119.622		101.791	2034.52	82.393	202.385		0	1286.04	0	0		116.826	1146.82	124.147	151.551		147.729	964.401	146.362	233.96
3	08937	5		113.867	7855.97	150.873	150.025		122.033	1809.04	132.53	129.092		287.538	4733.29	144.589	266.714		134.859	6866.56	82.524	140.675		0	2351.52	118.727	141.018		0	6057.79	0	143.632
4	09502	5		128.598	847.068	134.904	101.199		0	632.541	163.844	0		70.906	2058.43	74.397	0		0	1054.25	0	29.843		0	1930.08	0	150.123		0	1362.27	0	160.17
5	09517	5		140.133	811.161	150.94	129.064		0	583.261	165.714	155.203		88.516	829.55	73.133	0		0	1363.27	53.4	23.02		121.266	1111.15	0	0		0	881.312	0	144.476
6	09865	5		167.689	1698.23	104.445	104.458		0	793.494	154.849	158.279		79.478	1795.29	88.455	0		0	998.155	63.74	40.062		0	1543.45	0	146.192		0	1626.49	0	0
7	09944	5		144.232	1162.07	197.577	196.731		157.692	605.935	159.056	159.172		0	1607.62	139.296	0		84.568	1380.48	82.734	83.704		0	310.384	0	0		0	447.425	134.065	0
8	22071	5		140.604	2049.45	97.522	94.934		0	645.456	0	158.182		94.637	955.856	102.045	79.822		0	1182.94	0	36.037		0	876.927	139.879	0		0	1407.41	0	0
9	22101	5		108.173	1232.9	97.045	102.876		0	1066.71	155.355	288.589		87.27	817.077	81.31	0		0	952.678	0	25.689		0	1062.04	138.037	147.398		0	694.244	0	0
10	22241	5		0	1412.55	0	132.277		168.998	2185.97	61.726	106.074		1.068	1807.64	55.442	56.402		0	707.525	0	119.419		0	1044.6	0	0		149.204	845.622	153.165	0
11	22303	5		154.552	519.788	0	133.733		78.727	726.457	62.035	71.23		3.071	445.761	0	8.809		0	464.576	0	118.041		136.769	429.311	130.452	147.247		0	651.363	0	0
12	22307	5		0	1531	0	0		245.08	1369.73	100.76	131.52		0	1276.61	1.202	0		0	540.349	0	0		0	429.566	136.283	135.396		0	611.567	0	0
13	22344	5		0	1491.07	147.931	0		208.672	517.501	71.191	112.967		2.683	685.758	15.611	0		0	1624.29	130.801	0		0	771.163	126.177	124.117		146.682	513.122	0	147.041
14	22364	5		0	2989.81	228.835	152.604		140.705	1692.14	52.523	104.56		0	794.13	0	18.311		120.114	812.247	0	0		122.593	2119.56	130.677	123.945		0	1196.18	0	152.306
			Mean	78.4177	1859.38	93.5766	92.7072		97.1359	971.303	108.63	134.509		65.2619	1485.5	68.0646	45.1745		24.2529	1524.46	29.5142	44.035		35.5324	1135.92	74.5985	98.9461		31.6868	1276.89	41.4131	80.7784
			SD	19.2339	489.863	21.5186	17.6911		22.7465	151.448	13.8301	17.1224		20.7727	287.785	12.9073	22.6647		13.1624	427.113	11.8329	13.4302		15.6213	170.096	17.9755	17.571		16.8289	380.356	18.1895	23.1639
15	8923	5		0	3960.08	0	122.468		62.054	2997.51	0	66.781		0	1686.54	0	39.703		0	1305.16	0	0		131.937	1926.59	150.031	135.44		146.619	1010.03	145.814	0
16	08639	5		85.587	1769.13	108.034	104.067		0	694.525	0	0		92.798	529.381	78.364	77.567		35.775	1033.86	0	55.073		0	1341.7	0	0		148.079	508.903	176.963	205.216
17	08921	5		103.458	433.95	175.014	112.998		0	530.908	155.079	0		0	371.345	138.672	81.123		76.328	357.22	69.663	71.197		0	390.063	0	0		0	494.671	153.277	0
18	09140	5		0	555.025	0	208.414		0	353.686	130.618	119.643		179.638	512.375	101.223	100.227		0	700.991	0	0		0	711.705	0	118.755		0	730.014	0	0
19	09213	5		120.05	664.313	0	0		105.176	710.131	66.391	71.191		13.244	621.383	45.777	56.602		0	440.797	0	0		0	388.16	0	0		0	268.244	153.926	0
20	09317	5		0	1209.96	0	0		121.326	316.929	144.195	123.677		101.99	474.89	157.812	148.609		0	499	0	0		121.435	1079.08	120.232	126.241		0	711.563	167.7	158.094
21	09487	5		0	1713.46	0	0		116.13	943.712	116.822	116.318		154.288	2434.16	156.37	147.32		78.689	1887.99	0	147.842		0	4065.69	0	0		0	2408.91	0	0
22	09671	5		118.141	2040.45	100.479	94.408		165.309	690.826	0	165.947		245.778	769.403	111.196	208.693		72.524	551.056	89.84	104.341		0	997.775	0	0		0	762.1	0	0
23	09680	5		0	1667.23	0	0		122.144	1158.26	140.451	122.681		176.705	1735.55	179.036	232.943		0	868.358	0	0		123.275	1064.82	116.33	121.559		0	1033.58	150.419	0
24	09700	5		136.052	709.214	80.73	105.648		0	555.824	237.142	154.787		0	859.305	0	0		0	870.697	53.146	55.139		0	1044.69	620.002	159.078		144.873	789.58	148.555	149.821
25	09707	5		0	1277.28	0	0		134.298	388.201	121.024	139.198		0	1186.87	0	0		129.511	1270.63	0	0		0	918.476	119.391	0		0	497.204	0	144.674
26	09883	5		108.643	1626.95	111.864	149.099		159.27	610.653	0	155.513		127.943	466.2	224.725	383.774		0	803.335	0	208.651		0	1072.51	118.329	118.177		0	1230.41	0	0
27	09887	5		0	2899.65	0	138.947		67.074	1269.23	70.644	89.512		106.325	1306.33	169.361	145.809		155.755	2389.34	1010.97	290.758		0	1060.28	253.712	306.515		182.191	1801.03	390.668	612.527
28	09906	5		122.228	2010.68	126.036	85.775		159.493	797.395	175.584	162.461		154.565	932.463	0	0		89.124	946.518	103.878	94.865		0	1990.03	0	0		143.674	1637.06	162.898	145.963
29	09923	5		115.566	1045.4	100.946	111.544		188.575	774.345	172.796	177.174		76.612	900.344	119.815	72.744		80.187	974.988	145.38	48.509		0	768.445	0	135.416		0	1062.37	166.854	157.347
30	09952	5		114.07	714.509	150.873	159.334		156.785	1088.33	0	0		0	1183.21	0	0		67.317	1455.72	0	37.239		132.312	569.941	0	0		0	2976.93	0	0
31	09953	5		146.418	3008.4	138.903	125.221		0	2889	189.959	0		93.004	3676.95	108.404	86.577		0	2889.74	56.75	26.14		0	3261.7	116.891	201.772		147.512	2958.86	147.605	149.25
32	10711	5		137.475	1457.47	138.836	186.652		188.984	795.737	178.163	175.995		78.021	897.4	98.907	0		70.76	921.756	156.353	72.872		0	1725.25	0	0		156.327	1405.73	148.207	0
33	22146	5		166.482	1119.82	0	119.695		58.677	2381.78	227.892	101.277		8.527	1130.44	0	0		0	1685.06	0	123.607		130.849	1170.95	139.38	127.418		0	3404.59	0	0
34	22160	5		160.657	1506.53	202.61	132.611		0	830.855	0	0		75.115	1740.16	77.005	95.874		0	247.985	0	0		0	1454.88	131.172	0		0	478.844	145.125	1544.17
35	22201	5		0	1235.38	0	0		120.813	275.423	129.356	123.09		106.058	342.116	0	114.75		0	518.882	0	0		0	503.906	137.648	136.389		0	470.298	0	149.173
36	22204	5		93.445	1308.34	143.533	104.636		0	2216.68	164.391	155.932		0	1219.63	0	0		28.691	654.302	0	0		0	2183.51	0	0		0	676.404	148.127	0
37	22234	5		0	1790.56	0	0		0	992.369	122.564	120.791		0	1294.13	90.145	259.419		0	1123.84	0	0		0	1235.05	0	0		0	2467.88	139.475	150.31
38	23552	5		0	754.012	0	0		0	300.617	124.874	0		81.276	434.745	262.712	327.131		188.443	309.566	92.269	106.303		110.634	1300.07	129.839	119.666		0	574.241	0	0
			Mean	72.0113	1519.91	65.7441	85.8965		80.2545	1023.45	111.164	97.582		77.9953	1112.72	88.3135	107.453		44.7127	1029.45	74.0935	60.1057		31.2684	1342.72	89.7065	75.2677		44.5531	1264.98	106.067	148.606
			SD	13.1986	171.293	14.5434	13.8008		14.6222	161.067	15.5689	13.1413		14.5361	154.645	16.0644	22.1131		11.4093	133.733	42.0091	15.3798		11.3215	177.035	27.6001	17.4779		14.5467	188.589	19.7715	66.6662
1	03660	6		0	1421.75	170.82	0		145.046	1452.29	50.784	53.857		15.191	1106.54	0	51.232		0	1218.75	120.152	0		149.351	685.365	130.71	129.583		0	1151.37	144.824	155.972
2	8623	6		0	3461.62	0	0		196.607	1231.77	164.867	216.729		78.647	2707.97	0	83.713		103.311	1280.51	122.251	178.135		0	2119.41	0	0		0	2577.2	0	0
3	09231	6		0	767.097	0	0		54.883	1007.3	120.707	65.713		0	600.97	88.016	23.687		0	454.255	0	0		125.888	458.113	127.707	129.872		0	401.193	149.061	0
4	09319	6		0	791.376	0	0		48.624	523.168	207.109	55.831		0	812.502	31.531	100.83		0	308.582	0	0		131.14	523.733	132.916	128.982		143.483	778.311	0	0
5	22106	6		133.746	924.463	0	0		0	997.112	56.12	46.874		0	693.823	3.22	0		0	649.408	0	0		130.914	996.809	0	0		0	738.051	158.902	158.902
6	22245	6		0	2632.44	0	0		0	1900.75	49.878	49.646		14.352	2051.53	0	0		0	3610.75	0	0		129.883	1046.96	128.317	0		145.851	1053.71	151.098	0
7	22262	6		0	3589.83	0	0		282.962	1404.24	0	60.134		4.064	1527.61	39.734	12.959		0	1947.21	351.771	0		0	341.472	0	0		0	644.066	157.263	145.126
			Mean	19.1066	1941.23	24.4029	0		104.017	1216.66	92.7807	78.3977		16.0363	1357.28	23.2144	38.9173		14.7587	1352.78	84.882	25.4479		95.3109	881.695	74.2357	55.491		41.3334	1049.13	108.735	65.7143
			SD	19.1066	475.887	24.4029	0		40.6493	164.163	27.8619	23.1773		10.7332	297.097	12.4955	15.3734		14.7587	432.803	49.4469	25.4479		24.7705	229.412	26.254	26.1589		26.6819	271.657	28.133	31.0185
